# Supplementary material for: Palladium-catalysed C–F alumination of fluorobenzenes: mechanistic diversity and origin of selectivity
Source: Chem Sci. 2020 Jul 21;11(30):7842–9. doi: 10.1039/d0sc01915a (PMC8163258; doi:10.1039/d0sc01915a)
Supplement: SC-011-D0SC01915A-s002 [file SC-011-D0SC01915A-s002.cif]

# Electronic Supplementary Material (ESI) for Chemical Science.
# This journal is © The Royal Society of Chemistry 2020

####################################################################### 
# 
# This file contains crystal structure data downloaded from the 
# Cambridge Structural Database (CSD) hosted by the Cambridge 
# Crystallographic Data Centre (CCDC).
# 
# Full information about CCDC data access policies and citation 
# guidelines are available at http://www.ccdc.cam.ac.uk/access/V1 
# 
# Audit and citation data items may have been added by the CCDC. 
# Please retain this information to preserve the provenance of 
# this file and to allow appropriate attribution of the data. 
# 
#######################################################################

data_2a
_database_code_depnum_ccdc_archive 'CCDC 1917502'
loop_
_audit_author_name
_audit_author_address
'Andrew White'
;Imperial College London
United Kingdom
;
_audit_update_record             
;
2019-05-21 deposited with the CCDC.	2020-07-21 downloaded from the CCDC.
;

_audit_creation_method           SHELXL-2017/1
_shelx_SHELXL_version_number     2017/1
_chemical_name_systematic        ?
_chemical_name_common            ?
_chemical_melting_point          ?
_chemical_formula_moiety         'C35 H46 Al F N2'
_chemical_formula_sum            'C35 H46 Al F N2'
_chemical_formula_weight         540.72

loop_
_atom_type_symbol
_atom_type_description
_atom_type_scat_dispersion_real
_atom_type_scat_dispersion_imag
_atom_type_scat_source
C C 0.0181 0.0091 'International Tables Vol C Tables 4.2.6.8 and 6.1.1.4'
H H 0.0000 0.0000 'International Tables Vol C Tables 4.2.6.8 and 6.1.1.4'
Al Al 0.2130 0.2455 'International Tables Vol C Tables 4.2.6.8 and 6.1.1.4'
F F 0.0727 0.0534 'International Tables Vol C Tables 4.2.6.8 and 6.1.1.4'
N N 0.0311 0.0180 'International Tables Vol C Tables 4.2.6.8 and 6.1.1.4'

_space_group_crystal_system      orthorhombic
_space_group_IT_number           62
_space_group_name_H-M_alt        'P n m a'
_space_group_name_Hall           '-P 2ac 2n'

_shelx_space_group_comment       
; 
The symmetry employed for this shelxl refinement is uniquely defined 
by the following loop, which should always be used as a source of 
symmetry information in preference to the above space-group names. 
They are only intended as comments. 
;

loop_
_space_group_symop_operation_xyz
'x, y, z'
'-x+1/2, -y, z+1/2'
'-x, y+1/2, -z'
'x+1/2, -y+1/2, -z+1/2'
'-x, -y, -z'
'x-1/2, y, -z-1/2'
'x, -y-1/2, z'
'-x-1/2, y-1/2, z-1/2'

_cell_length_a                   16.6384(4)
_cell_length_b                   21.0131(6)
_cell_length_c                   9.0227(2)
_cell_angle_alpha                90
_cell_angle_beta                 90
_cell_angle_gamma                90
_cell_volume                     3154.55(14)
_cell_formula_units_Z            4
_cell_measurement_temperature    173(2)
_cell_measurement_reflns_used    1922
_cell_measurement_theta_min      4.1830
_cell_measurement_theta_max      72.5680

_exptl_crystal_description       needles
_exptl_crystal_colour            Colourless
_exptl_crystal_density_meas      ?
_exptl_crystal_density_method    ?
_exptl_crystal_density_diffrn    1.139
_exptl_crystal_F_000             1168
_exptl_transmission_factor_min   ?
_exptl_transmission_factor_max   ?
_exptl_crystal_size_max          0.321
_exptl_crystal_size_mid          0.156
_exptl_crystal_size_min          0.073
_exptl_absorpt_coefficient_mu    0.791
_shelx_estimated_absorpt_T_min   ?
_shelx_estimated_absorpt_T_max   ?
_exptl_absorpt_correction_type   analytical
_exptl_absorpt_correction_T_min  0.854
_exptl_absorpt_correction_T_max  0.955
_exptl_absorpt_process_details   
; 
CrysAlisPro 1.171.38.46 (Rigaku Oxford Diffraction, 2015) 
Analytical numeric absorption correction using a multifaceted crystal 
model based on expressions derived by R.C. Clark & J.S. Reid. 
(Clark, R. C. & Reid, J. S. (1995). Acta Cryst. A51, 887-897) 
Empirical absorption correction using spherical harmonics, 
implemented in SCALE3 ABSPACK scaling algorithm. 
;
_exptl_absorpt_special_details   ?
_diffrn_ambient_temperature      173(2)
_diffrn_radiation_wavelength     1.54184
_diffrn_radiation_type           CuK\a
_diffrn_source                   'Enhance Ultra (Cu) X-ray Source'
_diffrn_measurement_device_type  'Agilent Xcalibur PX Ultra A'
_diffrn_measurement_method       'omega scans'
_diffrn_detector_area_resol_mean 10.4115
_diffrn_reflns_number            6501
_diffrn_reflns_av_unetI/netI     0.0493
_diffrn_reflns_av_R_equivalents  0.0427
_diffrn_reflns_limit_h_min       -20
_diffrn_reflns_limit_h_max       13
_diffrn_reflns_limit_k_min       -13
_diffrn_reflns_limit_k_max       25
_diffrn_reflns_limit_l_min       -10
_diffrn_reflns_limit_l_max       10
_diffrn_reflns_theta_min         4.208
_diffrn_reflns_theta_max         73.389
_diffrn_reflns_theta_full        67.684
_diffrn_measured_fraction_theta_max 0.958
_diffrn_measured_fraction_theta_full 0.988
_diffrn_reflns_Laue_measured_fraction_max 0.958
_diffrn_reflns_Laue_measured_fraction_full 0.988
_diffrn_reflns_point_group_measured_fraction_max 0.958
_diffrn_reflns_point_group_measured_fraction_full 0.988
_reflns_number_total             3135
_reflns_number_gt                2310
_reflns_threshold_expression     'I > 2\s(I)'
_reflns_Friedel_coverage         0.000
_reflns_Friedel_fraction_max     .
_reflns_Friedel_fraction_full    .

_reflns_special_details          
; 
 Reflections were merged by SHELXL according to the crystal 
 class for the calculation of statistics and refinement. 
  
 _reflns_Friedel_fraction is defined as the number of unique 
 Friedel pairs measured divided by the number that would be 
 possible theoretically, ignoring centric projections and 
 systematic absences. 
;

_computing_data_collection       'CrysAlisPro, Rigaku OD'
_computing_cell_refinement       'CrysAlisPro, Rigaku OD'
_computing_data_reduction        'CrysAlisPro, Rigaku OD'
_computing_structure_solution    'SHELXS-2014 (Sheldrick, 2017)'
_computing_structure_refinement  'SHELXL-2017/1 (Sheldrick, 2017)'
_computing_molecular_graphics    'Bruker SHELXTL'
_computing_publication_material  'CIFTAB-2014 (Sheldrick, 2017)'
_refine_special_details          ?
_refine_ls_structure_factor_coef Fsqd
_refine_ls_matrix_type           full
_refine_ls_weighting_scheme      calc
_refine_ls_weighting_details     
'w=1/[\s^2^(Fo^2^)+(0.0478P)^2^+0.8441P] where P=(Fo^2^+2Fc^2^)/3'
_atom_sites_solution_primary     ?
_atom_sites_solution_secondary   ?
_atom_sites_solution_hydrogens   geom
_refine_ls_hydrogen_treatment    constr
_refine_ls_extinction_method     none
_refine_ls_extinction_coef       .
_refine_ls_number_reflns         3135
_refine_ls_number_parameters     200
_refine_ls_number_restraints     20
_refine_ls_R_factor_all          0.0703
_refine_ls_R_factor_gt           0.0458
_refine_ls_wR_factor_ref         0.1248
_refine_ls_wR_factor_gt          0.1072
_refine_ls_goodness_of_fit_ref   1.040
_refine_ls_restrained_S_all      1.039
_refine_ls_shift/su_max          0.000
_refine_ls_shift/su_mean         0.000

loop_
_atom_site_label
_atom_site_type_symbol
_atom_site_fract_x
_atom_site_fract_y
_atom_site_fract_z
_atom_site_U_iso_or_equiv
_atom_site_adp_type
_atom_site_occupancy
_atom_site_site_symmetry_order
_atom_site_calc_flag
_atom_site_refinement_flags_posn
_atom_site_refinement_flags_adp
_atom_site_refinement_flags_occupancy
_atom_site_disorder_assembly
_atom_site_disorder_group
Al1 Al 0.15287(4) 0.750000 0.55938(8) 0.02575(19) Uani 1 2 d S T P . .
F1 F 0.22445(10) 0.750000 0.42904(18) 0.0381(4) Uani 1 2 d S T P . .
N1 N 0.17801(9) 0.68257(7) 0.69017(17) 0.0261(3) Uani 1 1 d . . . . .
C1 C 0.23602(10) 0.69039(9) 0.7918(2) 0.0268(4) Uani 1 1 d . . . . .
C2 C 0.26714(15) 0.750000 0.8298(3) 0.0311(6) Uani 1 2 d S T P . .
H2A H 0.314719 0.750000 0.888042 0.037 Uiso 1 2 calc R U P . .
C3 C 0.26876(12) 0.63365(10) 0.8729(2) 0.0376(5) Uani 1 1 d . . . . .
H3A H 0.228228 0.617746 0.942443 0.056 Uiso 1 1 calc R U . . .
H3B H 0.317179 0.646010 0.927595 0.056 Uiso 1 1 calc R U . . .
H3C H 0.282233 0.600142 0.801516 0.056 Uiso 1 1 calc R U . . .
C4 C 0.14205(11) 0.61997(9) 0.6738(2) 0.0302(4) Uani 1 1 d . . . . .
C5 C 0.07505(12) 0.60455(10) 0.7612(2) 0.0380(5) Uani 1 1 d D . . . .
C6 C 0.03929(13) 0.54520(12) 0.7384(3) 0.0486(6) Uani 1 1 d . . . . .
H6A H -0.006315 0.533707 0.795820 0.058 Uiso 1 1 calc R U . . .
C7 C 0.06837(15) 0.50301(12) 0.6351(3) 0.0537(7) Uani 1 1 d . . . . .
H7A H 0.043106 0.462849 0.622088 0.064 Uiso 1 1 calc R U . . .
C8 C 0.13432(14) 0.51911(10) 0.5504(3) 0.0477(6) Uani 1 1 d . . . . .
H8A H 0.153898 0.489758 0.478939 0.057 Uiso 1 1 calc R U . . .
C9 C 0.17285(12) 0.57756(9) 0.5676(2) 0.0356(4) Uani 1 1 d . . . . .
C10 C 0.0427(3) 0.6484(3) 0.8785(6) 0.0496(14) Uani 0.800(10) 1 d D U P A 1
H10A H 0.075036 0.688489 0.879847 0.059 Uiso 0.800(10) 1 calc R U P A 1
C11 C -0.0452(3) 0.6642(3) 0.8444(6) 0.0570(11) Uani 0.800(10) 1 d D U P A 1
H11A H -0.066319 0.692799 0.920922 0.085 Uiso 0.800(10) 1 calc R U P A 1
H11B H -0.048729 0.685098 0.747470 0.085 Uiso 0.800(10) 1 calc R U P A 1
H11C H -0.076933 0.624918 0.842922 0.085 Uiso 0.800(10) 1 calc R U P A 1
C12 C 0.0481(2) 0.6154(3) 1.0333(4) 0.0693(16) Uani 0.800(10) 1 d D . P A 1
H12A H 0.026988 0.644147 1.109425 0.104 Uiso 0.800(10) 1 calc R U P A 1
H12B H 0.016414 0.576119 1.032106 0.104 Uiso 0.800(10) 1 calc R U P A 1
H12C H 0.104355 0.605302 1.055381 0.104 Uiso 0.800(10) 1 calc R U P A 1
C10' C 0.0327(14) 0.6497(18) 0.866(3) 0.070(8) Uiso 0.200(10) 1 d D U P A 2
H10B H 0.050342 0.690579 0.819552 0.084 Uiso 0.200(10) 1 calc R U P A 2
C11' C -0.0586(11) 0.6651(16) 0.879(3) 0.069(7) Uiso 0.200(10) 1 d D U P A 2
H11D H -0.067126 0.696383 0.957591 0.104 Uiso 0.200(10) 1 calc R U P A 2
H11E H -0.077879 0.682484 0.784333 0.104 Uiso 0.200(10) 1 calc R U P A 2
H11F H -0.088276 0.626046 0.901870 0.104 Uiso 0.200(10) 1 calc R U P A 2
C12' C 0.0686(11) 0.6610(12) 1.024(2) 0.082(6) Uiso 0.200(10) 1 d D . P A 2
H12D H 0.034745 0.691184 1.078150 0.122 Uiso 0.200(10) 1 calc R U P A 2
H12E H 0.070683 0.620541 1.077721 0.122 Uiso 0.200(10) 1 calc R U P A 2
H12F H 0.123082 0.678377 1.014639 0.122 Uiso 0.200(10) 1 calc R U P A 2
C13 C 0.24524(13) 0.59328(10) 0.4719(3) 0.0410(5) Uani 1 1 d . . . . .
H13A H 0.269053 0.633906 0.509358 0.049 Uiso 1 1 calc R U . . .
C14 C 0.30997(15) 0.54144(12) 0.4819(3) 0.0580(7) Uani 1 1 d . . . . .
H14A H 0.324180 0.534374 0.586037 0.087 Uiso 1 1 calc R U . . .
H14B H 0.357782 0.555015 0.426949 0.087 Uiso 1 1 calc R U . . .
H14C H 0.289272 0.501818 0.439180 0.087 Uiso 1 1 calc R U . . .
C15 C 0.22004(18) 0.60368(15) 0.3105(3) 0.0586(7) Uani 1 1 d . . . . .
H15A H 0.195713 0.564605 0.271712 0.088 Uiso 1 1 calc R U . . .
H15B H 0.267382 0.614623 0.251140 0.088 Uiso 1 1 calc R U . . .
H15C H 0.180893 0.638452 0.305382 0.088 Uiso 1 1 calc R U . . .
C21 C 0.04441(16) 0.750000 0.4703(3) 0.0321(6) Uani 1 2 d S T P . .
C22 C 0.00549(12) 0.69353(10) 0.4295(2) 0.0366(5) Uani 1 1 d . . . . .
H22A H 0.029264 0.654041 0.456132 0.044 Uiso 1 1 calc R U . . .
C23 C -0.06692(12) 0.69307(11) 0.3513(2) 0.0414(5) Uani 1 1 d . . . . .
H23A H -0.091360 0.653722 0.325697 0.050 Uiso 1 1 calc R U . . .
C24 C -0.10336(16) 0.750000 0.3108(3) 0.0395(7) Uani 1 2 d S T P . .
H24A H -0.152270 0.749999 0.256491 0.047 Uiso 1 2 calc R U P . .

loop_
_atom_site_aniso_label
_atom_site_aniso_U_11
_atom_site_aniso_U_22
_atom_site_aniso_U_33
_atom_site_aniso_U_23
_atom_site_aniso_U_13
_atom_site_aniso_U_12
Al1 0.0288(3) 0.0235(4) 0.0250(4) 0.000 -0.0026(3) 0.000
F1 0.0427(8) 0.0380(9) 0.0337(8) 0.000 0.0084(7) 0.000
N1 0.0277(7) 0.0219(7) 0.0286(7) 0.0007(6) -0.0016(6) -0.0002(6)
C1 0.0272(8) 0.0252(9) 0.0281(9) 0.0017(7) -0.0009(7) 0.0017(7)
C2 0.0295(12) 0.0313(14) 0.0324(14) 0.000 -0.0078(11) 0.000
C3 0.0399(10) 0.0312(11) 0.0416(11) 0.0072(9) -0.0104(9) -0.0011(8)
C4 0.0308(9) 0.0255(9) 0.0343(10) 0.0042(8) -0.0075(8) -0.0016(7)
C5 0.0356(9) 0.0368(11) 0.0415(11) 0.0083(10) -0.0070(9) -0.0077(8)
C6 0.0389(11) 0.0436(13) 0.0632(15) 0.0170(12) -0.0107(11) -0.0142(10)
C7 0.0522(13) 0.0325(12) 0.0764(17) 0.0076(12) -0.0230(13) -0.0119(10)
C8 0.0510(12) 0.0256(10) 0.0664(15) -0.0064(11) -0.0134(11) -0.0020(9)
C9 0.0386(10) 0.0256(9) 0.0426(11) -0.0006(9) -0.0099(9) 0.0006(8)
C10 0.0345(16) 0.065(3) 0.049(2) -0.0050(17) 0.0134(14) -0.0176(16)
C11 0.0472(19) 0.058(2) 0.066(3) 0.012(2) 0.0204(19) 0.0083(17)
C12 0.0525(19) 0.114(4) 0.0412(18) 0.000(2) 0.0049(14) 0.005(2)
C13 0.0428(11) 0.0313(11) 0.0488(12) -0.0128(10) -0.0001(9) 0.0034(9)
C14 0.0479(12) 0.0416(13) 0.084(2) -0.0213(13) -0.0021(13) 0.0065(11)
C15 0.0673(15) 0.0622(17) 0.0463(13) -0.0126(13) -0.0022(12) 0.0022(13)
C21 0.0323(12) 0.0378(15) 0.0261(13) 0.000 -0.0045(10) 0.000
C22 0.0368(9) 0.0342(11) 0.0387(11) -0.0017(9) -0.0074(9) 0.0009(8)
C23 0.0370(10) 0.0447(13) 0.0426(11) -0.0058(10) -0.0047(9) -0.0070(9)
C24 0.0279(13) 0.058(2) 0.0326(14) 0.000 -0.0035(11) 0.000

_geom_special_details            
; 
 All esds (except the esd in the dihedral angle between two l.s. planes) 
 are estimated using the full covariance matrix.  The cell esds are taken 
 into account individually in the estimation of esds in distances, angles 
 and torsion angles; correlations between esds in cell parameters are only 
 used when they are defined by crystal symmetry.  An approximate (isotropic) 
 treatment of cell esds is used for estimating esds involving l.s. planes. 
;

loop_
_geom_bond_atom_site_label_1
_geom_bond_atom_site_label_2
_geom_bond_distance
_geom_bond_site_symmetry_2
_geom_bond_publ_flag
Al1 F1 1.6737(17) . ?
Al1 N1 1.8908(16) 7_575 ?
Al1 N1 1.8909(16) . ?
Al1 C21 1.976(3) . ?
N1 C1 1.341(2) . ?
N1 C4 1.453(2) . ?
C1 C2 1.398(2) . ?
C1 C3 1.501(3) . ?
C4 C5 1.403(3) . ?
C4 C9 1.406(3) . ?
C5 C6 1.397(3) . ?
C5 C10 1.503(4) . ?
C5 C10' 1.514(16) . ?
C6 C7 1.374(4) . ?
C7 C8 1.379(4) . ?
C8 C9 1.394(3) . ?
C9 C13 1.518(3) . ?
C10 C11 1.532(5) . ?
C10 C12 1.561(7) . ?
C10' C11' 1.557(14) . ?
C10' C12' 1.563(15) . ?
C13 C15 1.531(3) . ?
C13 C14 1.534(3) . ?
C21 C22 1.401(2) 7_575 ?
C21 C22 1.401(2) . ?
C22 C23 1.396(3) . ?
C23 C24 1.390(3) . ?

loop_
_geom_angle_atom_site_label_1
_geom_angle_atom_site_label_2
_geom_angle_atom_site_label_3
_geom_angle
_geom_angle_site_symmetry_1
_geom_angle_site_symmetry_3
_geom_angle_publ_flag
F1 Al1 N1 106.33(6) . 7_575 ?
F1 Al1 N1 106.33(6) . . ?
N1 Al1 N1 97.07(10) 7_575 . ?
F1 Al1 C21 111.35(11) . . ?
N1 Al1 C21 117.13(7) 7_575 . ?
N1 Al1 C21 117.13(7) . . ?
C1 N1 C4 118.48(15) . . ?
C1 N1 Al1 119.60(12) . . ?
C4 N1 Al1 121.60(12) . . ?
N1 C1 C2 122.97(17) . . ?
N1 C1 C3 119.80(16) . . ?
C2 C1 C3 117.22(17) . . ?
C1 C2 C1 127.2(2) 7_575 . ?
C5 C4 C9 121.76(19) . . ?
C5 C4 N1 118.64(18) . . ?
C9 C4 N1 119.55(17) . . ?
C6 C5 C4 117.5(2) . . ?
C6 C5 C10 119.9(3) . . ?
C4 C5 C10 122.6(3) . . ?
C6 C5 C10' 116.9(15) . . ?
C4 C5 C10' 125.2(15) . . ?
C7 C6 C5 121.7(2) . . ?
C6 C7 C8 119.8(2) . . ?
C7 C8 C9 121.4(2) . . ?
C8 C9 C4 117.8(2) . . ?
C8 C9 C13 119.6(2) . . ?
C4 C9 C13 122.62(18) . . ?
C5 C10 C11 109.5(4) . . ?
C5 C10 C12 109.7(4) . . ?
C11 C10 C12 109.3(4) . . ?
C5 C10' C11' 129(2) . . ?
C5 C10' C12' 119.1(17) . . ?
C11' C10' C12' 106.0(13) . . ?
C9 C13 C15 110.76(19) . . ?
C9 C13 C14 111.7(2) . . ?
C15 C13 C14 110.5(2) . . ?
C22 C21 C22 115.8(2) 7_575 . ?
C22 C21 Al1 121.94(12) 7_575 . ?
C22 C21 Al1 121.94(12) . . ?
C23 C22 C21 122.5(2) . . ?
C24 C23 C22 120.2(2) . . ?
C23 C24 C23 118.8(3) . 7_575 ?

_refine_diff_density_max         0.241
_refine_diff_density_min         -0.278
_refine_diff_density_rms         0.045

_shelx_res_file                  
; 
TITL MRC18120 in Pnma 
    MRC18120.res 
    created by SHELXL-2017/1 at 10:21:04 on 17-Dec-2018 
REM Pnma (#62, found as Pbnm in bca setting) 
REM FR-157 
CELL 1.54184  16.638376  21.013112   9.022684  90.0000  90.0000  90.0000 
ZERR    4.00   0.000396   0.000573   0.000245   0.0000   0.0000   0.0000 
LATT  1 
SYMM -x+1/2,-y, z+1/2 
SYMM -x, y+1/2,-z 
SYMM  x+1/2,-y+1/2,-z+1/2 
SFAC C H Al F N 
UNIT 140 184 4 4 8 
TEMP -100 
  
L.S. 6 
OMIT     0  24   2 
OMIT     0  19   7 
OMIT     1  25   1 
FMAP 2 
PLAN 10 
  
ACTA 
  
SADI C5   C10  C5   C10' 
SADI C10  C11  C10  C12  C10' C11' C10' C12' 
SADI C11  C12  C11' C12' 
SIMU 0.02 0.02 1 C10 > C12' 
  
WGHT    0.047800    0.844100 
FVAR       4.35501   0.80019 
AL1   3    0.152870    0.750000    0.559377    10.50000    0.02875    0.02349 = 
         0.02500    0.00000   -0.00257    0.00000 
F1    4    0.224450    0.750000    0.429042    10.50000    0.04270    0.03802 = 
         0.03372    0.00000    0.00841    0.00000 
N1    5    0.178010    0.682568    0.690169    11.00000    0.02775    0.02192 = 
         0.02857    0.00072   -0.00157   -0.00020 
C1    1    0.236019    0.690389    0.791763    11.00000    0.02724    0.02516 = 
         0.02812    0.00174   -0.00094    0.00170 
C2    1    0.267140    0.750000    0.829835    10.50000    0.02945    0.03133 = 
         0.03239    0.00000   -0.00778    0.00000 
AFIX  43 
H2A   2    0.314719    0.750000    0.888042    10.50000   -1.20000 
AFIX   0 
C3    1    0.268757    0.633646    0.872870    11.00000    0.03990    0.03122 = 
         0.04162    0.00722   -0.01043   -0.00110 
AFIX 137 
H3A   2    0.228228    0.617746    0.942443    11.00000   -1.50000 
H3B   2    0.317179    0.646010    0.927595    11.00000   -1.50000 
H3C   2    0.282233    0.600142    0.801516    11.00000   -1.50000 
AFIX   0 
C4    1    0.142049    0.619973    0.673812    11.00000    0.03081    0.02546 = 
         0.03430    0.00419   -0.00750   -0.00164 
C5    1    0.075054    0.604546    0.761175    11.00000    0.03563    0.03675 = 
         0.04151    0.00826   -0.00702   -0.00775 
C6    1    0.039293    0.545199    0.738407    11.00000    0.03891    0.04358 = 
         0.06324    0.01700   -0.01066   -0.01418 
AFIX  43 
H6A   2   -0.006315    0.533707    0.795820    11.00000   -1.20000 
AFIX   0 
C7    1    0.068367    0.503005    0.635123    11.00000    0.05224    0.03252 = 
         0.07643    0.00759   -0.02298   -0.01193 
AFIX  43 
H7A   2    0.043106    0.462849    0.622088    11.00000   -1.20000 
AFIX   0 
C8    1    0.134322    0.519109    0.550425    11.00000    0.05101    0.02560 = 
         0.06642   -0.00636   -0.01336   -0.00201 
AFIX  43 
H8A   2    0.153898    0.489758    0.478939    11.00000   -1.20000 
AFIX   0 
C9    1    0.172852    0.577565    0.567553    11.00000    0.03861    0.02559 = 
         0.04264   -0.00059   -0.00991    0.00063 
PART   1 
C10   1    0.042726    0.648365    0.878539    21.00000    0.03450    0.06528 = 
         0.04897   -0.00498    0.01338   -0.01763 
AFIX  13 
H10A  2    0.075036    0.688489    0.879847    21.00000   -1.20000 
AFIX   0 
C11   1   -0.045241    0.664224    0.844385    21.00000    0.04721    0.05810 = 
         0.06555    0.01176    0.02042    0.00835 
AFIX  33 
H11A  2   -0.066319    0.692799    0.920922    21.00000   -1.50000 
H11B  2   -0.048729    0.685098    0.747470    21.00000   -1.50000 
H11C  2   -0.076933    0.624918    0.842922    21.00000   -1.50000 
AFIX   0 
C12   1    0.048123    0.615418    1.033256    21.00000    0.05246    0.11413 = 
         0.04124   -0.00021    0.00486    0.00535 
AFIX  33 
H12A  2    0.026988    0.644147    1.109425    21.00000   -1.50000 
H12B  2    0.016414    0.576119    1.032106    21.00000   -1.50000 
H12C  2    0.104355    0.605302    1.055381    21.00000   -1.50000 
AFIX   0 
PART   2 
C10'  1    0.032674    0.649708    0.866049   -21.00000    0.07024 
AFIX  13 
H10B  2    0.050342    0.690579    0.819552   -21.00000   -1.20000 
AFIX   0 
C11'  1   -0.058608    0.665079    0.878626   -21.00000    0.06938 
AFIX  33 
H11D  2   -0.067126    0.696383    0.957591   -21.00000   -1.50000 
H11E  2   -0.077879    0.682484    0.784333   -21.00000   -1.50000 
H11F  2   -0.088276    0.626046    0.901870   -21.00000   -1.50000 
AFIX   0 
C12'  1    0.068650    0.661005    1.023849   -21.00000    0.08151 
AFIX  33 
H12D  2    0.034745    0.691184    1.078150   -21.00000   -1.50000 
H12E  2    0.070683    0.620541    1.077721   -21.00000   -1.50000 
H12F  2    0.123082    0.678377    1.014639   -21.00000   -1.50000 
AFIX   0 
PART   0 
C13   1    0.245237    0.593278    0.471913    11.00000    0.04283    0.03125 = 
         0.04879   -0.01278   -0.00010    0.00340 
AFIX  13 
H13A  2    0.269053    0.633906    0.509358    11.00000   -1.20000 
AFIX   0 
C14   1    0.309965    0.541438    0.481924    11.00000    0.04791    0.04156 = 
         0.08445   -0.02134   -0.00213    0.00647 
AFIX 137 
H14A  2    0.324180    0.534374    0.586037    11.00000   -1.50000 
H14B  2    0.357782    0.555015    0.426949    11.00000   -1.50000 
H14C  2    0.289272    0.501818    0.439180    11.00000   -1.50000 
AFIX   0 
C15   1    0.220039    0.603675    0.310514    11.00000    0.06726    0.06220 = 
         0.04627   -0.01265   -0.00220    0.00223 
AFIX 137 
H15A  2    0.195713    0.564605    0.271712    11.00000   -1.50000 
H15B  2    0.267382    0.614623    0.251140    11.00000   -1.50000 
H15C  2    0.180893    0.638452    0.305382    11.00000   -1.50000 
AFIX   0 
C21   1    0.044409    0.750000    0.470255    10.50000    0.03234    0.03781 = 
         0.02611    0.00000   -0.00445    0.00000 
C22   1    0.005488    0.693525    0.429528    11.00000    0.03685    0.03418 = 
         0.03870   -0.00168   -0.00741    0.00088 
AFIX  43 
H22A  2    0.029264    0.654041    0.456132    11.00000   -1.20000 
AFIX   0 
C23   1   -0.066918    0.693071    0.351322    11.00000    0.03703    0.04469 = 
         0.04257   -0.00576   -0.00465   -0.00696 
AFIX  43 
H23A  2   -0.091360    0.653722    0.325697    11.00000   -1.20000 
AFIX   0 
C24   1   -0.103364    0.750000    0.310827    10.50000    0.02787    0.05792 = 
         0.03262    0.00000   -0.00349    0.00000 
AFIX  43 
H24A  2   -0.152270    0.749999    0.256491    10.50000   -1.20000 
  
AFIX   0 
HKLF 4 
  
  
  
  
REM  MRC18120 in Pnma 
REM R1 =  0.0458 for    2310 Fo > 4sig(Fo)  and  0.0703 for all    3135 data 
REM    200 parameters refined using     20 restraints 
  
END 
  
WGHT      0.0477      0.8436 
  
REM Highest difference peak  0.241,  deepest hole -0.278,  1-sigma level  0.045 
Q1    1   0.0921  0.7500  0.4896  10.50000  0.05    0.24 
Q2    1   0.0584  0.6272  0.8160  11.00000  0.05    0.22 
Q3    1   0.0259  0.6769  0.8617  11.00000  0.05    0.21 
Q4    1   0.1613  0.7121  0.6539  11.00000  0.05    0.18 
Q5    1   0.1558  0.6000  0.5990  11.00000  0.05    0.18 
Q6    1   0.2001  0.5848  0.5198  11.00000  0.05    0.18 
Q7    1   0.3054  0.7500  0.9514  10.50000  0.05    0.18 
Q8    1   0.0404  0.6390  0.9286  11.00000  0.05    0.16 
Q9    1   0.1606  0.6533  0.6727  11.00000  0.05    0.15 
Q10   1   0.2736  0.6442  0.2422  11.00000  0.05    0.15 
;
_shelx_res_checksum              16586
####################################################################### 
# 
# This file contains crystal structure data downloaded from the 
# Cambridge Structural Database (CSD) hosted by the Cambridge 
# Crystallographic Data Centre (CCDC).
# 
# Full information about CCDC data access policies and citation 
# guidelines are available at http://www.ccdc.cam.ac.uk/access/V1 
# 
# Audit and citation data items may have been added by the CCDC. 
# Please retain this information to preserve the provenance of 
# this file and to allow appropriate attribution of the data. 
# 
#######################################################################

data_2c
_database_code_depnum_ccdc_archive 'CCDC 1917505'
loop_
_audit_author_name
_audit_author_address
'Andrew White'
;Imperial College London
United Kingdom
;
_audit_update_record             
;
2020-03-24 deposited with the CCDC.	2020-07-21 downloaded from the CCDC.
;

_audit_creation_method           SHELXL-2017/1
_shelx_SHELXL_version_number     2017/1
_chemical_name_systematic        ?
_chemical_name_common            ?
_chemical_melting_point          ?
_chemical_formula_moiety         'C35 H45 Al F2 N2'
_chemical_formula_sum            'C35 H45 Al F2 N2'
_chemical_formula_weight         558.71

loop_
_atom_type_symbol
_atom_type_description
_atom_type_scat_dispersion_real
_atom_type_scat_dispersion_imag
_atom_type_scat_source
C C 0.0033 0.0016 'International Tables Vol C Tables 4.2.6.8 and 6.1.1.4'
H H 0.0000 0.0000 'International Tables Vol C Tables 4.2.6.8 and 6.1.1.4'
Al Al 0.0645 0.0514 'International Tables Vol C Tables 4.2.6.8 and 6.1.1.4'
F F 0.0171 0.0103 'International Tables Vol C Tables 4.2.6.8 and 6.1.1.4'
N N 0.0061 0.0033 'International Tables Vol C Tables 4.2.6.8 and 6.1.1.4'

_space_group_crystal_system      orthorhombic
_space_group_IT_number           62
_space_group_name_H-M_alt        'P n m a'
_space_group_name_Hall           '-P 2ac 2n'

_shelx_space_group_comment       
; 
The symmetry employed for this shelxl refinement is uniquely defined 
by the following loop, which should always be used as a source of 
symmetry information in preference to the above space-group names. 
They are only intended as comments. 
;

loop_
_space_group_symop_operation_xyz
'x, y, z'
'-x+1/2, -y, z+1/2'
'-x, y+1/2, -z'
'x+1/2, -y+1/2, -z+1/2'
'-x, -y, -z'
'x-1/2, y, -z-1/2'
'x, -y-1/2, z'
'-x-1/2, y-1/2, z-1/2'

_cell_length_a                   16.6410(8)
_cell_length_b                   21.2084(7)
_cell_length_c                   8.9762(4)
_cell_angle_alpha                90
_cell_angle_beta                 90
_cell_angle_gamma                90
_cell_volume                     3167.9(2)
_cell_formula_units_Z            4
_cell_measurement_temperature    173(2)
_cell_measurement_reflns_used    1898
_cell_measurement_theta_min      3.1150
_cell_measurement_theta_max      27.3720

_exptl_crystal_description       'platy needles'
_exptl_crystal_colour            Colourless
_exptl_crystal_density_meas      ?
_exptl_crystal_density_method    ?
_exptl_crystal_density_diffrn    1.171
_exptl_crystal_F_000             1200
_exptl_transmission_factor_min   ?
_exptl_transmission_factor_max   ?
_exptl_crystal_size_max          0.614
_exptl_crystal_size_mid          0.270
_exptl_crystal_size_min          0.111
_exptl_absorpt_coefficient_mu    0.101
_shelx_estimated_absorpt_T_min   ?
_shelx_estimated_absorpt_T_max   ?
_exptl_absorpt_correction_type   analytical
_exptl_absorpt_correction_T_min  0.953
_exptl_absorpt_correction_T_max  0.990
_exptl_absorpt_process_details   
; 
CrysAlisPro 1.171.38.46 (Rigaku Oxford Diffraction, 2015) 
Analytical numeric absorption correction using a multifaceted crystal 
model based on expressions derived by R.C. Clark & J.S. Reid. 
(Clark, R. C. & Reid, J. S. (1995). Acta Cryst. A51, 887-897) 
Empirical absorption correction using spherical harmonics, 
implemented in SCALE3 ABSPACK scaling algorithm. 
;
_exptl_absorpt_special_details   ?
_diffrn_ambient_temperature      173(2)
_diffrn_radiation_wavelength     0.71073
_diffrn_radiation_type           MoK\a
_diffrn_source                   'Enhance (Mo) X-ray Source'
_diffrn_measurement_device_type  'Agilent Xcalibur 3 E'
_diffrn_measurement_method       'omega scans'
_diffrn_detector_area_resol_mean 16.0382
_diffrn_reflns_number            6736
_diffrn_reflns_av_unetI/netI     0.0467
_diffrn_reflns_av_R_equivalents  0.0328
_diffrn_reflns_limit_h_min       -10
_diffrn_reflns_limit_h_max       19
_diffrn_reflns_limit_k_min       -26
_diffrn_reflns_limit_k_max       27
_diffrn_reflns_limit_l_min       -11
_diffrn_reflns_limit_l_max       7
_diffrn_reflns_theta_min         2.630
_diffrn_reflns_theta_max         28.156
_diffrn_reflns_theta_full        25.242
_diffrn_measured_fraction_theta_max 0.817
_diffrn_measured_fraction_theta_full 0.987
_diffrn_reflns_Laue_measured_fraction_max 0.817
_diffrn_reflns_Laue_measured_fraction_full 0.987
_diffrn_reflns_point_group_measured_fraction_max 0.817
_diffrn_reflns_point_group_measured_fraction_full 0.987
_reflns_number_total             3254
_reflns_number_gt                2577
_reflns_threshold_expression     'I > 2\s(I)'
_reflns_Friedel_coverage         0.000
_reflns_Friedel_fraction_max     .
_reflns_Friedel_fraction_full    .

_reflns_special_details          
; 
 Reflections were merged by SHELXL according to the crystal 
 class for the calculation of statistics and refinement. 
  
 _reflns_Friedel_fraction is defined as the number of unique 
 Friedel pairs measured divided by the number that would be 
 possible theoretically, ignoring centric projections and 
 systematic absences. 
;

_computing_data_collection       'CrysAlisPro, Rigaku OD'
_computing_cell_refinement       'CrysAlisPro, Rigaku OD'
_computing_data_reduction        'CrysAlisPro, Rigaku OD'
_computing_structure_solution    'SHELXS-2014 (Sheldrick, 2017)'
_computing_structure_refinement  'SHELXL-2017/1 (Sheldrick, 2017)'
_computing_molecular_graphics    'Bruker SHELXTL'
_computing_publication_material  'CIFTAB-2014 (Sheldrick, 2017)'
_refine_special_details          ?
_refine_ls_structure_factor_coef Fsqd
_refine_ls_matrix_type           full
_refine_ls_weighting_scheme      calc
_refine_ls_weighting_details     
'w=1/[\s^2^(Fo^2^)+(0.0490P)^2^+1.1054P] where P=(Fo^2^+2Fc^2^)/3'
_atom_sites_solution_primary     ?
_atom_sites_solution_secondary   ?
_atom_sites_solution_hydrogens   geom
_refine_ls_hydrogen_treatment    constr
_refine_ls_extinction_method     none
_refine_ls_extinction_coef       .
_refine_ls_number_reflns         3254
_refine_ls_number_parameters     209
_refine_ls_number_restraints     20
_refine_ls_R_factor_all          0.0643
_refine_ls_R_factor_gt           0.0482
_refine_ls_wR_factor_ref         0.1179
_refine_ls_wR_factor_gt          0.1085
_refine_ls_goodness_of_fit_ref   1.059
_refine_ls_restrained_S_all      1.086
_refine_ls_shift/su_max          0.001
_refine_ls_shift/su_mean         0.000

loop_
_atom_site_label
_atom_site_type_symbol
_atom_site_fract_x
_atom_site_fract_y
_atom_site_fract_z
_atom_site_U_iso_or_equiv
_atom_site_adp_type
_atom_site_occupancy
_atom_site_site_symmetry_order
_atom_site_calc_flag
_atom_site_refinement_flags_posn
_atom_site_refinement_flags_adp
_atom_site_refinement_flags_occupancy
_atom_site_disorder_assembly
_atom_site_disorder_group
Al1 Al 0.15385(4) 0.750000 0.56145(7) 0.02329(18) Uani 1 2 d S T P . .
F1 F 0.22510(8) 0.750000 0.43052(15) 0.0346(3) Uani 1 2 d S T P . .
N1 N 0.17797(8) 0.68334(6) 0.69286(14) 0.0245(3) Uani 1 1 d . . . . .
C1 C 0.23667(10) 0.69094(7) 0.79362(17) 0.0250(3) Uani 1 1 d . . . . .
C2 C 0.26784(14) 0.750000 0.8313(3) 0.0272(5) Uani 1 2 d S T P . .
H2A H 0.315645 0.750000 0.889187 0.033 Uiso 1 2 calc R U P . .
C3 C 0.26985(11) 0.63449(8) 0.8744(2) 0.0360(4) Uani 1 1 d . . . . .
H3A H 0.228263 0.616700 0.939237 0.054 Uiso 1 1 calc R U . . .
H3B H 0.316112 0.647340 0.934720 0.054 Uiso 1 1 calc R U . . .
H3C H 0.286800 0.602655 0.801731 0.054 Uiso 1 1 calc R U . . .
C4 C 0.14076(10) 0.62165(7) 0.67828(19) 0.0304(4) Uani 1 1 d . . . . .
C5 C 0.07355(11) 0.60773(9) 0.7659(2) 0.0412(5) Uani 1 1 d D . . . .
C6 C 0.03709(13) 0.54899(10) 0.7457(3) 0.0565(6) Uani 1 1 d . . . . .
H6A H -0.008564 0.538302 0.804027 0.068 Uiso 1 1 calc R U . . .
C7 C 0.06559(15) 0.50656(10) 0.6440(3) 0.0646(7) Uani 1 1 d . . . . .
H7A H 0.039727 0.466931 0.632279 0.078 Uiso 1 1 calc R U . . .
C8 C 0.13131(14) 0.52102(9) 0.5589(3) 0.0577(7) Uani 1 1 d . . . . .
H8A H 0.150421 0.491123 0.488472 0.069 Uiso 1 1 calc R U . . .
C9 C 0.17089(11) 0.57877(8) 0.5733(2) 0.0379(4) Uani 1 1 d . . . . .
C10 C 0.0434(2) 0.6475(2) 0.8839(4) 0.0465(10) Uani 0.715(6) 1 d D U P A 1
H10A H 0.075658 0.687297 0.884859 0.056 Uiso 0.715(6) 1 calc R U P A 1
C11 C -0.0453(3) 0.6650(3) 0.8515(6) 0.0587(13) Uani 0.715(6) 1 d D U P A 1
H11A H -0.065784 0.692000 0.931496 0.088 Uiso 0.715(6) 1 calc R U P A 1
H11B H -0.048587 0.687562 0.756397 0.088 Uiso 0.715(6) 1 calc R U P A 1
H11C H -0.077649 0.626442 0.846001 0.088 Uiso 0.715(6) 1 calc R U P A 1
C12 C 0.0504(2) 0.6167(2) 1.0367(3) 0.0788(16) Uani 0.715(6) 1 d D . P A 1
H12A H 0.029295 0.645316 1.112876 0.118 Uiso 0.715(6) 1 calc R U P A 1
H12B H 0.019561 0.577315 1.037735 0.118 Uiso 0.715(6) 1 calc R U P A 1
H12C H 0.107033 0.607496 1.057825 0.118 Uiso 0.715(6) 1 calc R U P A 1
C10' C 0.0326(6) 0.6682(5) 0.8661(11) 0.041(3) Uiso 0.285(6) 1 d D U P A 2
H10B H 0.046060 0.708522 0.814192 0.049 Uiso 0.285(6) 1 calc R U P A 2
C11' C -0.0590(7) 0.6661(9) 0.8885(16) 0.064(4) Uiso 0.285(6) 1 d D U P A 2
H11D H -0.085613 0.664188 0.791193 0.096 Uiso 0.285(6) 1 calc R U P A 2
H11E H -0.073283 0.628752 0.946929 0.096 Uiso 0.285(6) 1 calc R U P A 2
H11F H -0.076406 0.704134 0.941483 0.096 Uiso 0.285(6) 1 calc R U P A 2
C12' C 0.0690(5) 0.6712(4) 1.0258(9) 0.059(3) Uiso 0.285(6) 1 d D . P A 2
H12D H 0.127732 0.672581 1.019225 0.088 Uiso 0.285(6) 1 calc R U P A 2
H12E H 0.049487 0.709095 1.076680 0.088 Uiso 0.285(6) 1 calc R U P A 2
H12F H 0.052610 0.633713 1.082127 0.088 Uiso 0.285(6) 1 calc R U P A 2
C13 C 0.24285(12) 0.59264(8) 0.4756(2) 0.0408(5) Uani 1 1 d . . . . .
H13A H 0.267496 0.632882 0.511430 0.049 Uiso 1 1 calc R U . . .
C14 C 0.30741(13) 0.54102(9) 0.4848(3) 0.0615(7) Uani 1 1 d . . . . .
H14A H 0.322112 0.534064 0.589231 0.092 Uiso 1 1 calc R U . . .
H14B H 0.355004 0.554265 0.428640 0.092 Uiso 1 1 calc R U . . .
H14C H 0.286288 0.501797 0.442386 0.092 Uiso 1 1 calc R U . . .
C15 C 0.21677(15) 0.60255(11) 0.3137(2) 0.0615(6) Uani 1 1 d . . . . .
H15A H 0.190631 0.564219 0.276712 0.092 Uiso 1 1 calc R U . . .
H15B H 0.264031 0.611873 0.252370 0.092 Uiso 1 1 calc R U . . .
H15C H 0.178972 0.637913 0.308357 0.092 Uiso 1 1 calc R U . . .
C21 C 0.04497(15) 0.750000 0.4722(2) 0.0290(5) Uani 1 2 d S T P . .
C22 C 0.00628(11) 0.69409(8) 0.43089(19) 0.0328(4) Uani 1 1 d . . . . .
H22A H 0.029369 0.654754 0.457897 0.039 Uiso 1 1 calc R U . . .
C23 C -0.06500(11) 0.69501(9) 0.3515(2) 0.0380(4) Uani 1 1 d . . . . .
H23A H -0.089182 0.656023 0.324866 0.046 Uiso 0.5 1 calc R U P B 2
F23 F -0.09918(14) 0.64349(10) 0.3113(3) 0.0528(6) Uani 0.5 1 d . . P C 1
C24 C -0.10212(15) 0.750000 0.3096(3) 0.0357(6) Uani 1 2 d S T P C .
H24A H -0.150892 0.749999 0.254571 0.043 Uiso 1 2 calc R U P . .

loop_
_atom_site_aniso_label
_atom_site_aniso_U_11
_atom_site_aniso_U_22
_atom_site_aniso_U_33
_atom_site_aniso_U_23
_atom_site_aniso_U_13
_atom_site_aniso_U_12
Al1 0.0246(4) 0.0236(3) 0.0217(3) 0.000 -0.0029(3) 0.000
F1 0.0382(8) 0.0363(7) 0.0293(7) 0.000 0.0067(6) 0.000
N1 0.0251(7) 0.0241(6) 0.0242(6) 0.0016(5) -0.0034(5) -0.0023(5)
C1 0.0229(9) 0.0272(8) 0.0249(8) 0.0028(7) -0.0009(6) 0.0012(6)
C2 0.0224(12) 0.0308(11) 0.0286(11) 0.000 -0.0069(10) 0.000
C3 0.0371(11) 0.0315(9) 0.0394(10) 0.0075(8) -0.0103(8) -0.0007(8)
C4 0.0287(10) 0.0262(8) 0.0362(9) 0.0085(7) -0.0127(7) -0.0056(7)
C5 0.0332(11) 0.0496(11) 0.0407(10) 0.0164(9) -0.0102(8) -0.0144(9)
C6 0.0401(12) 0.0574(13) 0.0720(15) 0.0313(13) -0.0181(11) -0.0228(10)
C7 0.0543(15) 0.0325(10) 0.107(2) 0.0153(13) -0.0302(14) -0.0162(10)
C8 0.0508(14) 0.0284(9) 0.0940(18) -0.0060(11) -0.0248(13) -0.0040(9)
C9 0.0356(10) 0.0261(8) 0.0519(11) 0.0000(8) -0.0164(9) 0.0002(7)
C10 0.0315(18) 0.059(3) 0.049(2) 0.0072(19) 0.0090(14) -0.0142(17)
C11 0.048(2) 0.060(2) 0.068(3) 0.013(2) 0.016(2) 0.0015(19)
C12 0.058(2) 0.138(4) 0.0404(18) 0.002(2) 0.0076(15) 0.013(2)
C13 0.0414(11) 0.0295(8) 0.0516(11) -0.0130(8) -0.0059(9) 0.0034(8)
C14 0.0502(14) 0.0396(10) 0.0946(18) -0.0231(12) -0.0081(13) 0.0100(10)
C15 0.0655(16) 0.0699(14) 0.0493(13) -0.0187(12) -0.0056(11) 0.0040(12)
C21 0.0323(14) 0.0340(12) 0.0207(11) 0.000 -0.0024(10) 0.000
C22 0.0300(10) 0.0360(9) 0.0323(9) -0.0009(8) -0.0047(7) 0.0012(7)
C23 0.0293(10) 0.0500(11) 0.0346(9) -0.0067(8) -0.0021(8) -0.0066(9)
F23 0.0429(14) 0.0419(12) 0.0738(16) -0.0126(12) -0.0181(12) -0.0117(10)
C24 0.0208(13) 0.0568(16) 0.0295(12) 0.000 -0.0036(10) 0.000

_geom_special_details            
; 
 All esds (except the esd in the dihedral angle between two l.s. planes) 
 are estimated using the full covariance matrix.  The cell esds are taken 
 into account individually in the estimation of esds in distances, angles 
 and torsion angles; correlations between esds in cell parameters are only 
 used when they are defined by crystal symmetry.  An approximate (isotropic) 
 treatment of cell esds is used for estimating esds involving l.s. planes. 
;

loop_
_geom_bond_atom_site_label_1
_geom_bond_atom_site_label_2
_geom_bond_distance
_geom_bond_site_symmetry_2
_geom_bond_publ_flag
Al1 F1 1.6694(15) . ?
Al1 N1 1.8844(13) 7_575 ?
Al1 N1 1.8845(13) . ?
Al1 C21 1.981(2) . ?
N1 C1 1.341(2) . ?
N1 C4 1.4534(19) . ?
C1 C2 1.3975(18) . ?
C1 C3 1.504(2) . ?
C4 C5 1.399(3) . ?
C4 C9 1.403(3) . ?
C5 C6 1.397(3) . ?
C5 C10 1.445(4) . ?
C5 C10' 1.708(9) . ?
C6 C7 1.367(4) . ?
C7 C8 1.369(3) . ?
C8 C9 1.397(2) . ?
C9 C13 1.513(3) . ?
C10 C12 1.525(5) . ?
C10 C11 1.549(5) . ?
C10' C11' 1.537(12) . ?
C10' C12' 1.557(10) . ?
C13 C15 1.531(3) . ?
C13 C14 1.536(3) . ?
C21 C22 1.399(2) 7_575 ?
C21 C22 1.399(2) . ?
C22 C23 1.384(2) . ?
C23 F23 1.283(3) . ?
C23 C24 1.372(2) . ?

loop_
_geom_angle_atom_site_label_1
_geom_angle_atom_site_label_2
_geom_angle_atom_site_label_3
_geom_angle
_geom_angle_site_symmetry_1
_geom_angle_site_symmetry_3
_geom_angle_publ_flag
F1 Al1 N1 106.82(6) . 7_575 ?
F1 Al1 N1 106.82(6) . . ?
N1 Al1 N1 97.22(8) 7_575 . ?
F1 Al1 C21 111.39(9) . . ?
N1 Al1 C21 116.62(6) 7_575 . ?
N1 Al1 C21 116.62(6) . . ?
C1 N1 C4 118.64(12) . . ?
C1 N1 Al1 119.16(10) . . ?
C4 N1 Al1 121.88(10) . . ?
N1 C1 C2 122.79(15) . . ?
N1 C1 C3 119.78(14) . . ?
C2 C1 C3 117.41(15) . . ?
C1 C2 C1 127.4(2) . 7_575 ?
C5 C4 C9 121.79(16) . . ?
C5 C4 N1 118.69(15) . . ?
C9 C4 N1 119.46(15) . . ?
C6 C5 C4 117.5(2) . . ?
C6 C5 C10 117.7(2) . . ?
C4 C5 C10 124.5(2) . . ?
C6 C5 C10' 124.3(4) . . ?
C4 C5 C10' 117.2(4) . . ?
C7 C6 C5 121.5(2) . . ?
C6 C7 C8 120.16(19) . . ?
C7 C8 C9 121.4(2) . . ?
C8 C9 C4 117.53(19) . . ?
C8 C9 C13 119.35(18) . . ?
C4 C9 C13 123.11(15) . . ?
C5 C10 C12 112.4(3) . . ?
C5 C10 C11 109.5(3) . . ?
C12 C10 C11 110.2(3) . . ?
C11' C10' C12' 105.5(8) . . ?
C11' C10' C5 116.3(9) . . ?
C12' C10' C5 111.1(6) . . ?
C9 C13 C15 110.62(17) . . ?
C9 C13 C14 112.58(17) . . ?
C15 C13 C14 110.31(18) . . ?
C22 C21 C22 115.9(2) 7_575 . ?
C22 C21 Al1 121.87(11) 7_575 . ?
C22 C21 Al1 121.87(11) . . ?
C23 C22 C21 121.26(17) . . ?
F23 C23 C24 116.56(19) . . ?
F23 C23 C22 120.83(19) . . ?
C24 C23 C22 122.60(17) . . ?
C23 C24 C23 116.4(2) . 7_575 ?

_refine_diff_density_max         0.224
_refine_diff_density_min         -0.308
_refine_diff_density_rms         0.041

_shelx_res_file                  
; 
TITL MRC18119 in Pnma 
    MRC18119.res 
    created by SHELXL-2017/1 at 09:16:11 on 17-Dec-2018 
REM Pnma (#62, found as Pbnm in bca setting) 
REM FR-160 
CELL 0.71073  16.640968  21.208370   8.976156  90.0000  90.0000  90.0000 
ZERR    4.00   0.000833   0.000737   0.000352   0.0000   0.0000   0.0000 
LATT  1 
SYMM -x+1/2,-y, z+1/2 
SYMM -x, y+1/2,-z 
SYMM  x+1/2,-y+1/2,-z+1/2 
SFAC C H Al F N 
UNIT 140 180 4 8 8 
TEMP -100 
  
L.S. 6 
OMIT     0   1   1 
OMIT     2   0   0 
OMIT     0   0   2 
FMAP 2 
PLAN 10 
  
ACTA 
  
REM F23 set at 50% occupancy based on thermal parameter, and to match 
REM expected monofluorophenyl substituent. 
  
SADI C5   C10  C5   C10' 
SADI C10  C11  C10  C12  C10' C11' C10' C12' 
SADI C11  C12  C11' C12' 
SIMU 0.02 0.02 1 C10 > C12' 
  
WGHT    0.049000    1.105400 
FVAR       4.09043   0.71462 
AL1   3    0.153846    0.750000    0.561445    10.50000    0.02456    0.02358 = 
         0.02172    0.00000   -0.00288    0.00000 
F1    4    0.225097    0.750000    0.430517    10.50000    0.03822    0.03631 = 
         0.02935    0.00000    0.00666    0.00000 
N1    5    0.177973    0.683341    0.692859    11.00000    0.02506    0.02410 = 
         0.02422    0.00157   -0.00335   -0.00233 
C1    1    0.236666    0.690935    0.793621    11.00000    0.02292    0.02719 = 
         0.02492    0.00279   -0.00086    0.00118 
C2    1    0.267838    0.750000    0.831342    10.50000    0.02236    0.03079 = 
         0.02859    0.00000   -0.00693    0.00000 
AFIX  43 
H2A   2    0.315645    0.750000    0.889187    10.50000   -1.20000 
AFIX   0 
C3    1    0.269852    0.634488    0.874364    11.00000    0.03714    0.03150 = 
         0.03938    0.00750   -0.01025   -0.00067 
AFIX 137 
H3A   2    0.228263    0.616700    0.939237    11.00000   -1.50000 
H3B   2    0.316112    0.647340    0.934720    11.00000   -1.50000 
H3C   2    0.286800    0.602655    0.801731    11.00000   -1.50000 
AFIX   0 
C4    1    0.140756    0.621652    0.678276    11.00000    0.02871    0.02622 = 
         0.03620    0.00847   -0.01270   -0.00557 
C5    1    0.073547    0.607725    0.765902    11.00000    0.03324    0.04963 = 
         0.04072    0.01642   -0.01022   -0.01442 
C6    1    0.037085    0.548992    0.745709    11.00000    0.04014    0.05739 = 
         0.07199    0.03132   -0.01814   -0.02277 
AFIX  43 
H6A   2   -0.008564    0.538302    0.804027    11.00000   -1.20000 
AFIX   0 
C7    1    0.065594    0.506556    0.643953    11.00000    0.05426    0.03247 = 
         0.10710    0.01527   -0.03016   -0.01619 
AFIX  43 
H7A   2    0.039727    0.466931    0.632279    11.00000   -1.20000 
AFIX   0 
C8    1    0.131310    0.521022    0.558866    11.00000    0.05078    0.02835 = 
         0.09402   -0.00601   -0.02485   -0.00403 
AFIX  43 
H8A   2    0.150421    0.491123    0.488472    11.00000   -1.20000 
AFIX   0 
C9    1    0.170886    0.578771    0.573254    11.00000    0.03559    0.02611 = 
         0.05193   -0.00004   -0.01637    0.00021 
PART   1 
C10   1    0.043350    0.647542    0.883860    21.00000    0.03152    0.05901 = 
         0.04909    0.00721    0.00900   -0.01419 
AFIX  13 
H10A  2    0.075658    0.687297    0.884859    21.00000   -1.20000 
AFIX   0 
C11   1   -0.045304    0.664988    0.851465    21.00000    0.04794    0.06019 = 
         0.06791    0.01305    0.01635    0.00149 
AFIX  33 
H11A  2   -0.065784    0.692000    0.931496    21.00000   -1.50000 
H11B  2   -0.048587    0.687562    0.756397    21.00000   -1.50000 
H11C  2   -0.077649    0.626442    0.846001    21.00000   -1.50000 
AFIX   0 
C12   1    0.050444    0.616658    1.036734    21.00000    0.05821    0.13769 = 
         0.04038    0.00218    0.00761    0.01275 
AFIX  33 
H12A  2    0.029295    0.645316    1.112876    21.00000   -1.50000 
H12B  2    0.019561    0.577315    1.037735    21.00000   -1.50000 
H12C  2    0.107033    0.607496    1.057825    21.00000   -1.50000 
AFIX   0 
PART   2 
C10'  1    0.032586    0.668173    0.866143   -21.00000    0.04058 
AFIX  13 
H10B  2    0.046060    0.708522    0.814192   -21.00000   -1.20000 
AFIX   0 
C11'  1   -0.058979    0.666126    0.888460   -21.00000    0.06368 
AFIX  33 
H11D  2   -0.085613    0.664188    0.791193   -21.00000   -1.50000 
H11E  2   -0.073283    0.628752    0.946929   -21.00000   -1.50000 
H11F  2   -0.076406    0.704134    0.941483   -21.00000   -1.50000 
AFIX   0 
C12'  1    0.068977    0.671168    1.025848   -21.00000    0.05858 
AFIX  33 
H12D  2    0.127732    0.672581    1.019225   -21.00000   -1.50000 
H12E  2    0.049487    0.709095    1.076680   -21.00000   -1.50000 
H12F  2    0.052610    0.633713    1.082127   -21.00000   -1.50000 
AFIX   0 
PART   0 
C13   1    0.242853    0.592639    0.475605    11.00000    0.04139    0.02947 = 
         0.05162   -0.01305   -0.00586    0.00338 
AFIX  13 
H13A  2    0.267496    0.632882    0.511430    11.00000   -1.20000 
AFIX   0 
C14   1    0.307406    0.541020    0.484798    11.00000    0.05024    0.03959 = 
         0.09463   -0.02309   -0.00812    0.00995 
AFIX 137 
H14A  2    0.322112    0.534064    0.589231    11.00000   -1.50000 
H14B  2    0.355004    0.554265    0.428640    11.00000   -1.50000 
H14C  2    0.286288    0.501797    0.442386    11.00000   -1.50000 
AFIX   0 
C15   1    0.216775    0.602553    0.313687    11.00000    0.06547    0.06987 = 
         0.04929   -0.01867   -0.00557    0.00405 
AFIX 137 
H15A  2    0.190631    0.564219    0.276712    11.00000   -1.50000 
H15B  2    0.264031    0.611873    0.252370    11.00000   -1.50000 
H15C  2    0.178972    0.637913    0.308357    11.00000   -1.50000 
AFIX   0 
C21   1    0.044968    0.750000    0.472171    10.50000    0.03226    0.03396 = 
         0.02068    0.00000   -0.00238    0.00000 
C22   1    0.006275    0.694092    0.430888    11.00000    0.03002    0.03605 = 
         0.03227   -0.00092   -0.00470    0.00121 
AFIX  43 
H22A  2    0.029369    0.654754    0.457897    11.00000   -1.20000 
AFIX   0 
C23   1   -0.065001    0.695008    0.351454    11.00000    0.02932    0.04996 = 
         0.03458   -0.00666   -0.00212   -0.00657 
AFIX  43 
PART   2 
H23A  2   -0.089182    0.656023    0.324866    10.50000   -1.20000 
AFIX   0 
PART   1 
F23   4   -0.099182    0.643494    0.311327    10.50000    0.04289    0.04185 = 
         0.07376   -0.01263   -0.01813   -0.01169 
PART   0 
C24   1   -0.102122    0.750000    0.309583    10.50000    0.02077    0.05679 = 
         0.02951    0.00000   -0.00362    0.00000 
AFIX  43 
H24A  2   -0.150892    0.749999    0.254571    10.50000   -1.20000 
  
AFIX   0 
HKLF 4 
  
  
  
  
REM  MRC18119 in Pnma 
REM R1 =  0.0482 for    2577 Fo > 4sig(Fo)  and  0.0643 for all    3254 data 
REM    209 parameters refined using     20 restraints 
  
END 
  
WGHT      0.0490      1.1061 
  
REM Highest difference peak  0.224,  deepest hole -0.308,  1-sigma level  0.041 
Q1    1   0.2967  0.7500  0.9474  10.50000  0.05    0.22 
Q2    1   0.0233  0.6846  0.8919  11.00000  0.05    0.21 
Q3    1   0.1788  0.7094  0.6181  11.00000  0.05    0.20 
Q4    1   0.2088  0.5883  0.5333  11.00000  0.05    0.19 
Q5    1   0.2663  0.7229  0.7801  11.00000  0.05    0.18 
Q6    1   0.0947  0.6421  1.0578  11.00000  0.05    0.17 
Q7    1   0.1918  0.7326  0.3509  11.00000  0.05    0.17 
Q8    1   0.0830  0.7500  0.5443  10.50000  0.05    0.17 
Q9    1   0.0127  0.7263  0.4874  11.00000  0.05    0.16 
Q10   1   0.0438  0.6344  0.7834  11.00000  0.05    0.16 
;
_shelx_res_checksum              74189
####################################################################### 
# 
# This file contains crystal structure data downloaded from the 
# Cambridge Structural Database (CSD) hosted by the Cambridge 
# Crystallographic Data Centre (CCDC).
# 
# Full information about CCDC data access policies and citation 
# guidelines are available at http://www.ccdc.cam.ac.uk/access/V1 
# 
# Audit and citation data items may have been added by the CCDC. 
# Please retain this information to preserve the provenance of 
# this file and to allow appropriate attribution of the data. 
# 
#######################################################################

data_2b
_database_code_depnum_ccdc_archive 'CCDC 1917503'
loop_
_audit_author_name
_audit_author_address
'Andrew White'
;Imperial College London
United Kingdom
;
_audit_update_record             
;
2019-05-21 deposited with the CCDC.	2020-07-21 downloaded from the CCDC.
;

_audit_creation_method           SHELXL-2017/1
_shelx_SHELXL_version_number     2017/1
_chemical_name_systematic        ?
_chemical_name_common            ?
_chemical_melting_point          ?
_chemical_formula_moiety         'C35 H45 Al F2 N2'
_chemical_formula_sum            'C35 H45 Al F2 N2'
_chemical_formula_weight         558.71

loop_
_atom_type_symbol
_atom_type_description
_atom_type_scat_dispersion_real
_atom_type_scat_dispersion_imag
_atom_type_scat_source
C C 0.0181 0.0091 'International Tables Vol C Tables 4.2.6.8 and 6.1.1.4'
H H 0.0000 0.0000 'International Tables Vol C Tables 4.2.6.8 and 6.1.1.4'
Al Al 0.2130 0.2455 'International Tables Vol C Tables 4.2.6.8 and 6.1.1.4'
F F 0.0727 0.0534 'International Tables Vol C Tables 4.2.6.8 and 6.1.1.4'
N N 0.0311 0.0180 'International Tables Vol C Tables 4.2.6.8 and 6.1.1.4'

_space_group_crystal_system      orthorhombic
_space_group_IT_number           40
_space_group_name_H-M_alt        'A m a 2'
_space_group_name_Hall           'A 2 -2a'

_shelx_space_group_comment       
; 
The symmetry employed for this shelxl refinement is uniquely defined 
by the following loop, which should always be used as a source of 
symmetry information in preference to the above space-group names. 
They are only intended as comments. 
;

loop_
_space_group_symop_operation_xyz
'x, y, z'
'-x, -y, z'
'x+1/2, -y, z'
'-x+1/2, y, z'
'x, y+1/2, z+1/2'
'-x, -y+1/2, z+1/2'
'x+1/2, -y+1/2, z+1/2'
'-x+1/2, y+1/2, z+1/2'

_cell_length_a                   22.3034(5)
_cell_length_b                   19.6726(5)
_cell_length_c                   7.40067(18)
_cell_angle_alpha                90
_cell_angle_beta                 90
_cell_angle_gamma                90
_cell_volume                     3247.16(13)
_cell_formula_units_Z            4
_cell_measurement_temperature    173(2)
_cell_measurement_reflns_used    1801
_cell_measurement_theta_min      3.9510
_cell_measurement_theta_max      72.6490

_exptl_crystal_description       needles
_exptl_crystal_colour            Colourless
_exptl_crystal_density_meas      ?
_exptl_crystal_density_method    ?
_exptl_crystal_density_diffrn    1.143
_exptl_crystal_F_000             1200
_exptl_transmission_factor_min   ?
_exptl_transmission_factor_max   ?
_exptl_crystal_size_max          0.343
_exptl_crystal_size_mid          0.093
_exptl_crystal_size_min          0.054
_exptl_absorpt_coefficient_mu    0.830
_shelx_estimated_absorpt_T_min   ?
_shelx_estimated_absorpt_T_max   ?
_exptl_absorpt_correction_type   analytical
_exptl_absorpt_correction_T_min  0.869
_exptl_absorpt_correction_T_max  0.959
_exptl_absorpt_process_details   
; 
CrysAlisPro 1.171.38.46 (Rigaku Oxford Diffraction, 2015) 
Analytical numeric absorption correction using a multifaceted crystal 
model based on expressions derived by R.C. Clark & J.S. Reid. 
(Clark, R. C. & Reid, J. S. (1995). Acta Cryst. A51, 887-897) 
Empirical absorption correction using spherical harmonics, 
implemented in SCALE3 ABSPACK scaling algorithm. 
;
_exptl_absorpt_special_details   ?
_diffrn_ambient_temperature      173(2)
_diffrn_radiation_wavelength     1.54184
_diffrn_radiation_type           CuK\a
_diffrn_source                   'Enhance Ultra (Cu) X-ray Source'
_diffrn_measurement_device_type  'Agilent Xcalibur PX Ultra A'
_diffrn_measurement_method       'omega scans'
_diffrn_detector_area_resol_mean 10.4115
_diffrn_reflns_number            3409
_diffrn_reflns_av_unetI/netI     0.0331
_diffrn_reflns_av_R_equivalents  0.0224
_diffrn_reflns_limit_h_min       -27
_diffrn_reflns_limit_h_max       16
_diffrn_reflns_limit_k_min       -16
_diffrn_reflns_limit_k_max       24
_diffrn_reflns_limit_l_min       -8
_diffrn_reflns_limit_l_max       4
_diffrn_reflns_theta_min         3.964
_diffrn_reflns_theta_max         73.368
_diffrn_reflns_theta_full        67.684
_diffrn_measured_fraction_theta_max 0.963
_diffrn_measured_fraction_theta_full 0.985
_diffrn_reflns_Laue_measured_fraction_max 0.963
_diffrn_reflns_Laue_measured_fraction_full 0.985
_diffrn_reflns_point_group_measured_fraction_max 0.677
_diffrn_reflns_point_group_measured_fraction_full 0.705
_reflns_number_total             2260
_reflns_number_gt                2038
_reflns_threshold_expression     'I > 2\s(I)'
_reflns_Friedel_coverage         0.300
_reflns_Friedel_fraction_max     0.340
_reflns_Friedel_fraction_full    0.374

_reflns_special_details          
; 
 Reflections were merged by SHELXL according to the crystal 
 class for the calculation of statistics and refinement. 
  
 _reflns_Friedel_fraction is defined as the number of unique 
 Friedel pairs measured divided by the number that would be 
 possible theoretically, ignoring centric projections and 
 systematic absences. 
;

_computing_data_collection       'CrysAlisPro, Rigaku OD'
_computing_cell_refinement       'CrysAlisPro, Rigaku OD'
_computing_data_reduction        'CrysAlisPro, Rigaku OD'
_computing_structure_solution    'SHELXS-2014 (Sheldrick, 2017)'
_computing_structure_refinement  'SHELXL-2017/1 (Sheldrick, 2017)'
_computing_molecular_graphics    'Bruker SHELXTL'
_computing_publication_material  'CIFTAB-2014 (Sheldrick, 2017)'
_refine_special_details          ?
_refine_ls_structure_factor_coef Fsqd
_refine_ls_matrix_type           full
_refine_ls_weighting_scheme      calc
_refine_ls_weighting_details     
'w=1/[\s^2^(Fo^2^)+(0.0537P)^2^+0.1073P] where P=(Fo^2^+2Fc^2^)/3'
_atom_sites_solution_primary     ?
_atom_sites_solution_secondary   ?
_atom_sites_solution_hydrogens   geom
_refine_ls_hydrogen_treatment    constr
_refine_ls_extinction_method     none
_refine_ls_extinction_coef       .
_refine_ls_abs_structure_details 
; 
 Flack x determined using 430 quotients [(I+)-(I-)]/[(I+)+(I-)] 
 (Parsons, Flack and Wagner, Acta Cryst. B69 (2013) 249-259). 
;
_refine_ls_abs_structure_Flack   0.03(5)
_chemical_absolute_configuration .
_refine_ls_number_reflns         2260
_refine_ls_number_parameters     201
_refine_ls_number_restraints     1
_refine_ls_R_factor_all          0.0410
_refine_ls_R_factor_gt           0.0355
_refine_ls_wR_factor_ref         0.0936
_refine_ls_wR_factor_gt          0.0901
_refine_ls_goodness_of_fit_ref   1.067
_refine_ls_restrained_S_all      1.067
_refine_ls_shift/su_max          0.000
_refine_ls_shift/su_mean         0.000

loop_
_atom_site_label
_atom_site_type_symbol
_atom_site_fract_x
_atom_site_fract_y
_atom_site_fract_z
_atom_site_U_iso_or_equiv
_atom_site_adp_type
_atom_site_occupancy
_atom_site_site_symmetry_order
_atom_site_calc_flag
_atom_site_refinement_flags_posn
_atom_site_refinement_flags_adp
_atom_site_refinement_flags_occupancy
_atom_site_disorder_assembly
_atom_site_disorder_group
Al1 Al 0.250000 0.31722(5) 0.31830(14) 0.0260(2) Uani 1 2 d S T P . .
F1 F 0.250000 0.26426(11) 0.1417(3) 0.0379(5) Uani 1 2 d S T P . .
N1 N 0.31471(8) 0.29349(10) 0.4694(3) 0.0269(4) Uani 1 1 d . . . . .
C1 C 0.30655(11) 0.27786(13) 0.6425(4) 0.0327(5) Uani 1 1 d . . . . .
C2 C 0.250000 0.2732(2) 0.7230(5) 0.0349(8) Uani 1 2 d S T P . .
H2A H 0.250000 0.265754 0.849813 0.042 Uiso 1 2 calc R U P . .
C3 C 0.35965(13) 0.2623(2) 0.7624(4) 0.0496(8) Uani 1 1 d . . . . .
H3A H 0.369404 0.213813 0.753767 0.074 Uiso 1 1 calc R U . . .
H3B H 0.349757 0.273633 0.887815 0.074 Uiso 1 1 calc R U . . .
H3C H 0.394218 0.289275 0.723262 0.074 Uiso 1 1 calc R U . . .
C4 C 0.37304(10) 0.28808(12) 0.3840(4) 0.0283(5) Uani 1 1 d . . . . .
C5 C 0.39021(10) 0.22567(12) 0.3069(4) 0.0318(5) Uani 1 1 d . . . . .
C6 C 0.44242(12) 0.22335(15) 0.2033(4) 0.0408(7) Uani 1 1 d . . . . .
H6A H 0.454177 0.181548 0.149694 0.049 Uiso 1 1 calc R U . . .
C7 C 0.47731(12) 0.28022(15) 0.1769(5) 0.0458(7) Uani 1 1 d . . . . .
H7A H 0.511887 0.278182 0.102120 0.055 Uiso 1 1 calc R U . . .
C8 C 0.46132(12) 0.34025(15) 0.2607(5) 0.0451(7) Uani 1 1 d . . . . .
H8A H 0.486588 0.378808 0.247433 0.054 Uiso 1 1 calc R U . . .
C9 C 0.40961(11) 0.34615(13) 0.3637(4) 0.0355(6) Uani 1 1 d . . . . .
C10 C 0.35543(11) 0.15976(12) 0.3348(4) 0.0369(6) Uani 1 1 d . . . . .
H10A H 0.318412 0.170591 0.405431 0.044 Uiso 1 1 calc R U . . .
C11 C 0.33647(14) 0.12765(16) 0.1582(6) 0.0520(8) Uani 1 1 d . . . . .
H11A H 0.310831 0.159357 0.091429 0.078 Uiso 1 1 calc R U . . .
H11B H 0.314196 0.085718 0.182753 0.078 Uiso 1 1 calc R U . . .
H11C H 0.372103 0.117074 0.086017 0.078 Uiso 1 1 calc R U . . .
C12 C 0.39294(15) 0.10958(16) 0.4452(6) 0.0561(9) Uani 1 1 d . . . . .
H12A H 0.429805 0.098710 0.379243 0.084 Uiso 1 1 calc R U . . .
H12B H 0.369844 0.067862 0.465165 0.084 Uiso 1 1 calc R U . . .
H12C H 0.403174 0.130017 0.561982 0.084 Uiso 1 1 calc R U . . .
C13 C 0.39558(12) 0.41391(14) 0.4517(5) 0.0440(7) Uani 1 1 d . . . . .
H13A H 0.353558 0.411882 0.498558 0.053 Uiso 1 1 calc R U . . .
C14 C 0.43723(17) 0.42714(18) 0.6119(7) 0.0668(11) Uani 1 1 d . . . . .
H14A H 0.433151 0.390228 0.700010 0.100 Uiso 1 1 calc R U . . .
H14B H 0.426431 0.470380 0.669101 0.100 Uiso 1 1 calc R U . . .
H14C H 0.478797 0.429303 0.569443 0.100 Uiso 1 1 calc R U . . .
C15 C 0.39938(13) 0.47290(14) 0.3175(7) 0.0561(8) Uani 1 1 d . . . . .
H15A H 0.441054 0.478786 0.278527 0.084 Uiso 1 1 calc R U . . .
H15B H 0.385337 0.514707 0.375725 0.084 Uiso 1 1 calc R U . . .
H15C H 0.374194 0.462984 0.212234 0.084 Uiso 1 1 calc R U . . .
C21 C 0.250000 0.41156(19) 0.2298(5) 0.0309(7) Uani 1 2 d S T P . .
C22 C 0.250000 0.46811(19) 0.3394(6) 0.0358(8) Uani 1 2 d S T P . .
F22 F 0.250000 0.45798(13) 0.5227(3) 0.0462(6) Uani 1 2 d S T P . .
C23 C 0.250000 0.5347(2) 0.2800(7) 0.0436(10) Uani 1 2 d S T P . .
H23A H 0.250000 0.571481 0.363249 0.052 Uiso 1 2 calc R U P . .
C24 C 0.250000 0.5461(2) 0.0971(7) 0.0499(11) Uani 1 2 d S T P . .
H24A H 0.250000 0.591354 0.052294 0.060 Uiso 1 2 calc R U P . .
C25 C 0.250000 0.4922(2) -0.0222(7) 0.0516(11) Uani 1 2 d S T P . .
H25A H 0.250000 0.500334 -0.148707 0.062 Uiso 1 2 calc R U P . .
C26 C 0.250000 0.4259(2) 0.0437(6) 0.0417(9) Uani 1 2 d S T P . .
H26A H 0.250000 0.389180 -0.039718 0.050 Uiso 1 2 calc R U P . .

loop_
_atom_site_aniso_label
_atom_site_aniso_U_11
_atom_site_aniso_U_22
_atom_site_aniso_U_33
_atom_site_aniso_U_23
_atom_site_aniso_U_13
_atom_site_aniso_U_12
Al1 0.0238(4) 0.0315(4) 0.0227(5) 0.0010(4) 0.000 0.000
F1 0.0445(11) 0.0434(11) 0.0256(11) -0.0036(9) 0.000 0.000
N1 0.0224(9) 0.0318(9) 0.0264(11) 0.0000(9) 0.0001(8) 0.0006(7)
C1 0.0283(12) 0.0427(13) 0.0271(13) -0.0018(11) -0.0044(10) 0.0009(10)
C2 0.0310(17) 0.052(2) 0.0213(18) 0.0026(16) 0.000 0.000
C3 0.0316(13) 0.082(2) 0.0354(17) 0.0091(15) -0.0078(10) 0.0040(14)
C4 0.0216(10) 0.0347(12) 0.0286(12) 0.0031(10) 0.0002(9) -0.0004(9)
C5 0.0265(10) 0.0354(11) 0.0335(13) -0.0001(12) -0.0007(11) 0.0013(9)
C6 0.0322(12) 0.0456(15) 0.0445(17) -0.0037(13) 0.0045(11) 0.0075(11)
C7 0.0286(12) 0.0526(16) 0.056(2) 0.0080(15) 0.0109(12) 0.0030(11)
C8 0.0286(12) 0.0424(14) 0.064(2) 0.0075(14) 0.0081(12) -0.0043(11)
C9 0.0261(11) 0.0346(12) 0.0457(17) 0.0034(11) -0.0013(10) -0.0001(9)
C10 0.0320(11) 0.0324(10) 0.0464(16) 0.0004(14) 0.0001(12) -0.0002(9)
C11 0.0527(17) 0.0415(15) 0.062(2) -0.0086(15) -0.0052(17) -0.0051(13)
C12 0.0483(17) 0.0441(15) 0.076(3) 0.0139(17) -0.0098(16) -0.0039(14)
C13 0.0321(13) 0.0355(12) 0.064(2) -0.0051(14) -0.0023(13) -0.0022(11)
C14 0.064(2) 0.0476(17) 0.089(3) -0.018(2) -0.022(2) 0.0040(16)
C15 0.0389(14) 0.0369(13) 0.093(3) 0.0030(19) 0.0016(19) -0.0012(11)
C21 0.0252(15) 0.0364(18) 0.0311(19) 0.0037(15) 0.000 0.000
C22 0.0289(15) 0.0434(17) 0.035(2) 0.0014(18) 0.000 0.000
F22 0.0512(14) 0.0542(13) 0.0333(13) -0.0076(11) 0.000 0.000
C23 0.0342(18) 0.0369(18) 0.060(3) -0.0043(19) 0.000 0.000
C24 0.045(2) 0.040(2) 0.066(3) 0.015(2) 0.000 0.000
C25 0.057(3) 0.053(2) 0.045(3) 0.018(2) 0.000 0.000
C26 0.045(2) 0.045(2) 0.036(2) 0.0043(18) 0.000 0.000

_geom_special_details            
; 
 All esds (except the esd in the dihedral angle between two l.s. planes) 
 are estimated using the full covariance matrix.  The cell esds are taken 
 into account individually in the estimation of esds in distances, angles 
 and torsion angles; correlations between esds in cell parameters are only 
 used when they are defined by crystal symmetry.  An approximate (isotropic) 
 treatment of cell esds is used for estimating esds involving l.s. planes. 
;

loop_
_geom_bond_atom_site_label_1
_geom_bond_atom_site_label_2
_geom_bond_distance
_geom_bond_site_symmetry_2
_geom_bond_publ_flag
Al1 F1 1.671(2) . ?
Al1 N1 1.884(2) 4 ?
Al1 N1 1.884(2) . ?
Al1 C21 1.968(4) . ?
N1 C1 1.331(4) . ?
N1 C4 1.450(3) . ?
C1 C2 1.398(3) . ?
C1 C3 1.511(4) . ?
C4 C5 1.407(3) . ?
C4 C9 1.412(4) . ?
C5 C6 1.395(4) . ?
C5 C10 1.525(3) . ?
C6 C7 1.377(4) . ?
C7 C8 1.381(4) . ?
C8 C9 1.387(4) . ?
C9 C13 1.516(4) . ?
C10 C11 1.512(5) . ?
C10 C12 1.530(4) . ?
C13 C14 1.529(5) . ?
C13 C15 1.530(5) . ?
C21 C22 1.377(6) . ?
C21 C26 1.406(6) . ?
C22 F22 1.371(5) . ?
C22 C23 1.382(6) . ?
C23 C24 1.372(7) . ?
C24 C25 1.379(7) . ?
C25 C26 1.394(6) . ?

loop_
_geom_angle_atom_site_label_1
_geom_angle_atom_site_label_2
_geom_angle_atom_site_label_3
_geom_angle
_geom_angle_site_symmetry_1
_geom_angle_site_symmetry_3
_geom_angle_publ_flag
F1 Al1 N1 108.02(8) . 4 ?
F1 Al1 N1 108.03(8) . . ?
N1 Al1 N1 99.98(13) 4 . ?
F1 Al1 C21 109.13(15) . . ?
N1 Al1 C21 115.53(9) 4 . ?
N1 Al1 C21 115.53(9) . . ?
C1 N1 C4 121.7(2) . . ?
C1 N1 Al1 121.60(16) . . ?
C4 N1 Al1 116.54(16) . . ?
N1 C1 C2 123.3(2) . . ?
N1 C1 C3 120.3(2) . . ?
C2 C1 C3 116.4(3) . . ?
C1 C2 C1 128.9(4) 4 . ?
C5 C4 C9 120.4(2) . . ?
C5 C4 N1 119.0(2) . . ?
C9 C4 N1 120.4(2) . . ?
C6 C5 C4 118.6(2) . . ?
C6 C5 C10 118.1(2) . . ?
C4 C5 C10 123.3(2) . . ?
C7 C6 C5 121.6(3) . . ?
C6 C7 C8 119.0(3) . . ?
C7 C8 C9 122.2(3) . . ?
C8 C9 C4 118.1(2) . . ?
C8 C9 C13 118.8(2) . . ?
C4 C9 C13 123.1(2) . . ?
C11 C10 C5 112.3(3) . . ?
C11 C10 C12 110.2(3) . . ?
C5 C10 C12 110.1(2) . . ?
C9 C13 C14 111.0(2) . . ?
C9 C13 C15 112.1(3) . . ?
C14 C13 C15 109.9(3) . . ?
C22 C21 C26 114.5(4) . . ?
C22 C21 Al1 124.5(3) . . ?
C26 C21 Al1 121.0(3) . . ?
F22 C22 C21 117.7(3) . . ?
F22 C22 C23 116.9(4) . . ?
C21 C22 C23 125.4(4) . . ?
C24 C23 C22 117.9(4) . . ?
C23 C24 C25 120.4(4) . . ?
C24 C25 C26 119.7(4) . . ?
C25 C26 C21 122.0(4) . . ?

_refine_diff_density_max         0.203
_refine_diff_density_min         -0.180
_refine_diff_density_rms         0.035

_shelx_res_file                  
; 
TITL MRC18128 in Ama2 
    MRC18128.res 
    created by SHELXL-2017/1 at 07:34:31 on 21-Dec-2018 
REM Ama2 (#40, found as C2cm in -cba setting) 
REM FR-165 
CELL 1.54184  22.303380  19.672596   7.400668  90.0000  90.0000  90.0000 
ZERR    4.00   0.000514   0.000465   0.000177   0.0000   0.0000   0.0000 
LATT -5 
SYMM -x,-y, z 
SYMM  x+1/2,-y, z 
SYMM -x+1/2, y, z 
SFAC C H Al F N 
UNIT 140 180 4 8 8 
TEMP -100 
  
L.S. 6 
OMIT    26   1  -1 
OMIT    22  11  -1 
OMIT    17  17  -1 
OMIT    24   7  -1 
FMAP 2 
PLAN 10 
  
ACTA 
  
WGHT    0.053700    0.107300 
FVAR       3.39876 
AL1   3    0.250000    0.317223    0.318303    10.50000    0.02378    0.03154 = 
         0.02270    0.00097    0.00000    0.00000 
F1    4    0.250000    0.264258    0.141707    10.50000    0.04449    0.04344 = 
         0.02565   -0.00359    0.00000    0.00000 
N1    5    0.314713    0.293491    0.469364    11.00000    0.02238    0.03178 = 
         0.02643    0.00001    0.00008    0.00056 
C1    1    0.306551    0.277862    0.642545    11.00000    0.02825    0.04271 = 
         0.02709   -0.00180   -0.00445    0.00085 
C2    1    0.250000    0.273164    0.722966    10.50000    0.03098    0.05235 = 
         0.02132    0.00264    0.00000    0.00000 
AFIX  43 
H2A   2    0.250000    0.265754    0.849813    10.50000   -1.20000 
AFIX   0 
C3    1    0.359647    0.262277    0.762373    11.00000    0.03162    0.08173 = 
         0.03542    0.00907   -0.00781    0.00403 
AFIX 137 
H3A   2    0.369404    0.213813    0.753767    11.00000   -1.50000 
H3B   2    0.349757    0.273633    0.887815    11.00000   -1.50000 
H3C   2    0.394218    0.289275    0.723262    11.00000   -1.50000 
AFIX   0 
C4    1    0.373040    0.288081    0.384002    11.00000    0.02157    0.03470 = 
         0.02860    0.00313    0.00016   -0.00040 
C5    1    0.390210    0.225665    0.306889    11.00000    0.02649    0.03541 = 
         0.03348   -0.00014   -0.00072    0.00130 
C6    1    0.442420    0.223353    0.203298    11.00000    0.03224    0.04562 = 
         0.04445   -0.00371    0.00448    0.00750 
AFIX  43 
H6A   2    0.454177    0.181548    0.149694    11.00000   -1.20000 
AFIX   0 
C7    1    0.477313    0.280215    0.176902    11.00000    0.02862    0.05261 = 
         0.05614    0.00795    0.01090    0.00303 
AFIX  43 
H7A   2    0.511887    0.278182    0.102120    11.00000   -1.20000 
AFIX   0 
C8    1    0.461324    0.340252    0.260715    11.00000    0.02858    0.04245 = 
         0.06422    0.00749    0.00807   -0.00433 
AFIX  43 
H8A   2    0.486588    0.378808    0.247433    11.00000   -1.20000 
AFIX   0 
C9    1    0.409606    0.346149    0.363659    11.00000    0.02612    0.03462 = 
         0.04572    0.00340   -0.00134   -0.00009 
C10   1    0.355429    0.159764    0.334833    11.00000    0.03203    0.03236 = 
         0.04638    0.00044    0.00005   -0.00020 
AFIX  13 
H10A  2    0.318412    0.170591    0.405431    11.00000   -1.20000 
AFIX   0 
C11   1    0.336473    0.127654    0.158223    11.00000    0.05274    0.04145 = 
         0.06172   -0.00861   -0.00520   -0.00509 
AFIX 137 
H11A  2    0.310831    0.159357    0.091429    11.00000   -1.50000 
H11B  2    0.314196    0.085718    0.182753    11.00000   -1.50000 
H11C  2    0.372103    0.117074    0.086017    11.00000   -1.50000 
AFIX   0 
C12   1    0.392935    0.109576    0.445232    11.00000    0.04835    0.04406 = 
         0.07589    0.01391   -0.00982   -0.00388 
AFIX 137 
H12A  2    0.429805    0.098710    0.379243    11.00000   -1.50000 
H12B  2    0.369844    0.067862    0.465165    11.00000   -1.50000 
H12C  2    0.403174    0.130017    0.561982    11.00000   -1.50000 
AFIX   0 
C13   1    0.395576    0.413908    0.451713    11.00000    0.03212    0.03550 = 
         0.06446   -0.00512   -0.00232   -0.00215 
AFIX  13 
H13A  2    0.353558    0.411882    0.498558    11.00000   -1.20000 
AFIX   0 
C14   1    0.437226    0.427142    0.611945    11.00000    0.06389    0.04758 = 
         0.08898   -0.01846   -0.02217    0.00401 
AFIX 137 
H14A  2    0.433151    0.390228    0.700010    11.00000   -1.50000 
H14B  2    0.426431    0.470380    0.669101    11.00000   -1.50000 
H14C  2    0.478797    0.429303    0.569443    11.00000   -1.50000 
AFIX   0 
C15   1    0.399382    0.472897    0.317488    11.00000    0.03894    0.03687 = 
         0.09258    0.00305    0.00157   -0.00119 
AFIX 137 
H15A  2    0.441054    0.478786    0.278527    11.00000   -1.50000 
H15B  2    0.385337    0.514707    0.375725    11.00000   -1.50000 
H15C  2    0.374194    0.462984    0.212234    11.00000   -1.50000 
AFIX   0 
C21   1    0.250000    0.411559    0.229843    10.50000    0.02515    0.03639 = 
         0.03106    0.00374    0.00000    0.00000 
C22   1    0.250000    0.468109    0.339385    10.50000    0.02891    0.04342 = 
         0.03502    0.00141    0.00000    0.00000 
F22   4    0.250000    0.457979    0.522655    10.50000    0.05121    0.05420 = 
         0.03326   -0.00762    0.00000    0.00000 
C23   1    0.250000    0.534720    0.280011    10.50000    0.03425    0.03695 = 
         0.05956   -0.00434    0.00000    0.00000 
AFIX  43 
H23A  2    0.250000    0.571481    0.363249    10.50000   -1.20000 
AFIX   0 
C24   1    0.250000    0.546096    0.097068    10.50000    0.04451    0.03970 = 
         0.06555    0.01510    0.00000    0.00000 
AFIX  43 
H24A  2    0.250000    0.591354    0.052294    10.50000   -1.20000 
AFIX   0 
C25   1    0.250000    0.492236   -0.022158    10.50000    0.05738    0.05285 = 
         0.04468    0.01834    0.00000    0.00000 
AFIX  43 
H25A  2    0.250000    0.500334   -0.148707    10.50000   -1.20000 
AFIX   0 
C26   1    0.250000    0.425878    0.043718    10.50000    0.04474    0.04474 = 
         0.03555    0.00428    0.00000    0.00000 
AFIX  43 
H26A  2    0.250000    0.389180   -0.039718    10.50000   -1.20000 
  
AFIX   0 
HKLF 4 
  
  
  
  
REM  MRC18128 in Ama2 
REM R1 =  0.0355 for    2038 Fo > 4sig(Fo)  and  0.0410 for all    2260 data 
REM    201 parameters refined using      1 restraints 
  
END 
  
WGHT      0.0538      0.1072 
  
REM Highest difference peak  0.203,  deepest hole -0.180,  1-sigma level  0.035 
Q1    1   0.2500  0.3689  0.2691  10.50000  0.05    0.20 
Q2    1   0.3704  0.3136  0.8105  11.00000  0.05    0.19 
Q3    1   0.2500  0.2632  0.2957  10.50000  0.05    0.17 
Q4    1   0.3973  0.2531  0.6927  11.00000  0.05    0.15 
Q5    1   0.3710  0.1975  0.3169  11.00000  0.05    0.15 
Q6    1   0.2500  0.2099  0.1246  10.50000  0.05    0.15 
Q7    1   0.2500  0.1655  0.0855  10.50000  0.05    0.15 
Q8    1   0.2500  0.3067  0.1779  10.50000  0.05    0.14 
Q9    1   0.3992  0.3788  0.4083  11.00000  0.05    0.14 
Q10   1   0.3922  0.4560  0.4370  11.00000  0.05    0.13 
;
_shelx_res_checksum              13477
####################################################################### 
# 
# This file contains crystal structure data downloaded from the 
# Cambridge Structural Database (CSD) hosted by the Cambridge 
# Crystallographic Data Centre (CCDC).
# 
# Full information about CCDC data access policies and citation 
# guidelines are available at http://www.ccdc.cam.ac.uk/access/V1 
# 
# Audit and citation data items may have been added by the CCDC. 
# Please retain this information to preserve the provenance of 
# this file and to allow appropriate attribution of the data. 
# 
#######################################################################

data_2g
_database_code_depnum_ccdc_archive 'CCDC 1917507'
loop_
_audit_author_name
_audit_author_address
'Andrew White'
;Imperial College London
United Kingdom
;
_audit_update_record             
;
2019-05-21 deposited with the CCDC.	2020-07-21 downloaded from the CCDC.
;

_audit_creation_method           SHELXL-2017/1
_shelx_SHELXL_version_number     2017/1
_chemical_name_systematic        ?
_chemical_name_common            ?
_chemical_melting_point          ?
_chemical_formula_moiety         'C35 H44 Al F3 N2'
_chemical_formula_sum            'C35 H44 Al F3 N2'
_chemical_formula_weight         576.70

loop_
_atom_type_symbol
_atom_type_description
_atom_type_scat_dispersion_real
_atom_type_scat_dispersion_imag
_atom_type_scat_source
C C 0.0181 0.0091 'International Tables Vol C Tables 4.2.6.8 and 6.1.1.4'
H H 0.0000 0.0000 'International Tables Vol C Tables 4.2.6.8 and 6.1.1.4'
Al Al 0.2130 0.2455 'International Tables Vol C Tables 4.2.6.8 and 6.1.1.4'
F F 0.0727 0.0534 'International Tables Vol C Tables 4.2.6.8 and 6.1.1.4'
N N 0.0311 0.0180 'International Tables Vol C Tables 4.2.6.8 and 6.1.1.4'

_space_group_crystal_system      monoclinic
_space_group_IT_number           14
_space_group_name_H-M_alt        'P 21/c'
_space_group_name_Hall           '-P 2ybc'

_shelx_space_group_comment       
; 
The symmetry employed for this shelxl refinement is uniquely defined 
by the following loop, which should always be used as a source of 
symmetry information in preference to the above space-group names. 
They are only intended as comments. 
;

loop_
_space_group_symop_operation_xyz
'x, y, z'
'-x, y+1/2, -z+1/2'
'-x, -y, -z'
'x, -y-1/2, z-1/2'

_cell_length_a                   12.2421(3)
_cell_length_b                   22.2792(4)
_cell_length_c                   12.5805(3)
_cell_angle_alpha                90
_cell_angle_beta                 109.551(3)
_cell_angle_gamma                90
_cell_volume                     3233.41(13)
_cell_formula_units_Z            4
_cell_measurement_temperature    173(2)
_cell_measurement_reflns_used    4402
_cell_measurement_theta_min      3.9600
_cell_measurement_theta_max      73.2560

_exptl_crystal_description       blocks
_exptl_crystal_colour            Colourless
_exptl_crystal_density_meas      ?
_exptl_crystal_density_method    ?
_exptl_crystal_density_diffrn    1.185
_exptl_crystal_F_000             1232
_exptl_transmission_factor_min   ?
_exptl_transmission_factor_max   ?
_exptl_crystal_size_max          0.687
_exptl_crystal_size_mid          0.240
_exptl_crystal_size_min          0.211
_exptl_absorpt_coefficient_mu    0.895
_shelx_estimated_absorpt_T_min   ?
_shelx_estimated_absorpt_T_max   ?
_exptl_absorpt_correction_type   analytical
_exptl_absorpt_correction_T_min  0.681
_exptl_absorpt_correction_T_max  0.857
_exptl_absorpt_process_details   
; 
CrysAlisPro 1.171.38.46 (Rigaku Oxford Diffraction, 2015) 
Analytical numeric absorption correction using a multifaceted crystal 
model based on expressions derived by R.C. Clark & J.S. Reid. 
(Clark, R. C. & Reid, J. S. (1995). Acta Cryst. A51, 887-897) 
Empirical absorption correction using spherical harmonics, 
implemented in SCALE3 ABSPACK scaling algorithm. 
;
_exptl_absorpt_special_details   ?
_diffrn_ambient_temperature      173(2)
_diffrn_radiation_wavelength     1.54184
_diffrn_radiation_type           CuK\a
_diffrn_source                   'Enhance Ultra (Cu) X-ray Source'
_diffrn_measurement_device_type  'Agilent Xcalibur PX Ultra A'
_diffrn_measurement_method       'omega scans'
_diffrn_detector_area_resol_mean 10.4115
_diffrn_reflns_number            10581
_diffrn_reflns_av_unetI/netI     0.0424
_diffrn_reflns_av_R_equivalents  0.0269
_diffrn_reflns_limit_h_min       -14
_diffrn_reflns_limit_h_max       15
_diffrn_reflns_limit_k_min       -26
_diffrn_reflns_limit_k_max       19
_diffrn_reflns_limit_l_min       -11
_diffrn_reflns_limit_l_max       15
_diffrn_reflns_theta_min         3.832
_diffrn_reflns_theta_max         73.271
_diffrn_reflns_theta_full        67.684
_diffrn_measured_fraction_theta_max 0.951
_diffrn_measured_fraction_theta_full 0.984
_diffrn_reflns_Laue_measured_fraction_max 0.951
_diffrn_reflns_Laue_measured_fraction_full 0.984
_diffrn_reflns_point_group_measured_fraction_max 0.951
_diffrn_reflns_point_group_measured_fraction_full 0.984
_reflns_number_total             6180
_reflns_number_gt                4810
_reflns_threshold_expression     'I > 2\s(I)'
_reflns_Friedel_coverage         0.000
_reflns_Friedel_fraction_max     .
_reflns_Friedel_fraction_full    .

_reflns_special_details          
; 
 Reflections were merged by SHELXL according to the crystal 
 class for the calculation of statistics and refinement. 
  
 _reflns_Friedel_fraction is defined as the number of unique 
 Friedel pairs measured divided by the number that would be 
 possible theoretically, ignoring centric projections and 
 systematic absences. 
;

_computing_data_collection       'CrysAlisPro, Rigaku OD'
_computing_cell_refinement       'CrysAlisPro, Rigaku OD'
_computing_data_reduction        'CrysAlisPro, Rigaku OD'
_computing_structure_solution    'SHELXS-2014 (Sheldrick, 2017)'
_computing_structure_refinement  'SHELXL-2017/1 (Sheldrick, 2017)'
_computing_molecular_graphics    'Bruker SHELXTL'
_computing_publication_material  'CIFTAB-2014 (Sheldrick, 2017)'
_refine_special_details          ?
_refine_ls_structure_factor_coef Fsqd
_refine_ls_matrix_type           full
_refine_ls_weighting_scheme      calc
_refine_ls_weighting_details     
'w=1/[\s^2^(Fo^2^)+(0.0500P)^2^+0.8203P] where P=(Fo^2^+2Fc^2^)/3'
_atom_sites_solution_primary     ?
_atom_sites_solution_secondary   ?
_atom_sites_solution_hydrogens   geom
_refine_ls_hydrogen_treatment    constr
_refine_ls_extinction_method     'SHELXL-2017/1 (Sheldrick 2017)'
_refine_ls_extinction_coef       0.00199(14)
_refine_ls_extinction_expression Fc^*^=kFc[1+0.001xFc^2^\l^3^/sin(2\q)]^-1/4^
_refine_ls_number_reflns         6180
_refine_ls_number_parameters     386
_refine_ls_number_restraints     6
_refine_ls_R_factor_all          0.0579
_refine_ls_R_factor_gt           0.0417
_refine_ls_wR_factor_ref         0.1145
_refine_ls_wR_factor_gt          0.1027
_refine_ls_goodness_of_fit_ref   1.020
_refine_ls_restrained_S_all      1.021
_refine_ls_shift/su_max          0.000
_refine_ls_shift/su_mean         0.000

loop_
_atom_site_label
_atom_site_type_symbol
_atom_site_fract_x
_atom_site_fract_y
_atom_site_fract_z
_atom_site_U_iso_or_equiv
_atom_site_adp_type
_atom_site_occupancy
_atom_site_site_symmetry_order
_atom_site_calc_flag
_atom_site_refinement_flags_posn
_atom_site_refinement_flags_adp
_atom_site_refinement_flags_occupancy
_atom_site_disorder_assembly
_atom_site_disorder_group
Al1 Al 0.22489(4) 0.13295(2) 0.23045(4) 0.02343(13) Uani 1 1 d . . . . .
F1 F 0.29885(9) 0.16015(5) 0.35789(8) 0.0361(3) Uani 1 1 d . . . . .
N1 N 0.31985(12) 0.08194(6) 0.17904(12) 0.0269(3) Uani 1 1 d . . . . .
C1 C 0.31449(15) 0.08276(8) 0.07085(15) 0.0296(4) Uani 1 1 d . . . . .
C2 C 0.25015(15) 0.12489(8) -0.00704(15) 0.0298(4) Uani 1 1 d . . . . .
H2A H 0.237772 0.116320 -0.084174 0.036 Uiso 1 1 calc R U . . .
C3 C 0.20168(14) 0.17834(8) 0.01525(14) 0.0266(3) Uani 1 1 d . . . . .
N3 N 0.19717(12) 0.19238(6) 0.11741(11) 0.0241(3) Uani 1 1 d . . . . .
C4 C 0.38381(18) 0.03812(9) 0.02958(18) 0.0419(5) Uani 1 1 d . . . . .
H4A H 0.466430 0.047928 0.061647 0.063 Uiso 1 1 calc R U . . .
H4B H 0.359503 0.039773 -0.052918 0.063 Uiso 1 1 calc R U . . .
H4C H 0.370554 -0.002369 0.053196 0.063 Uiso 1 1 calc R U . . .
C5 C 0.15795(18) 0.22175(9) -0.08094(16) 0.0370(4) Uani 1 1 d . . . . .
H5A H 0.080793 0.236040 -0.085512 0.056 Uiso 1 1 calc R U . . .
H5B H 0.153325 0.201642 -0.151598 0.056 Uiso 1 1 calc R U . . .
H5C H 0.211169 0.255925 -0.068521 0.056 Uiso 1 1 calc R U . . .
C6 C 0.40353(15) 0.04253(8) 0.25666(15) 0.0291(4) Uani 1 1 d . . . . .
C7 C 0.51680(15) 0.06386(8) 0.31015(16) 0.0339(4) Uani 1 1 d . . . . .
C8 C 0.59742(17) 0.02488(9) 0.38263(18) 0.0415(5) Uani 1 1 d . . . . .
H8A H 0.674907 0.038074 0.418243 0.050 Uiso 1 1 calc R U . . .
C9 C 0.56650(17) -0.03243(9) 0.40338(18) 0.0428(5) Uani 1 1 d . . . . .
H9A H 0.622347 -0.058259 0.452982 0.051 Uiso 1 1 calc R U . . .
C10 C 0.45428(17) -0.05203(9) 0.35185(17) 0.0399(5) Uani 1 1 d . . . . .
H10A H 0.433317 -0.091255 0.367576 0.048 Uiso 1 1 calc R U . . .
C11 C 0.37095(16) -0.01552(8) 0.27718(16) 0.0337(4) Uani 1 1 d . . . . .
C12 C 0.55273(16) 0.12769(9) 0.29449(19) 0.0396(5) Uani 1 1 d . . . . .
H12A H 0.483751 0.148329 0.240707 0.048 Uiso 1 1 calc R U . . .
C13 C 0.5869(2) 0.16176(10) 0.4056(2) 0.0523(6) Uani 1 1 d . . . . .
H13A H 0.653313 0.141936 0.460754 0.078 Uiso 1 1 calc R U . . .
H13B H 0.521429 0.162260 0.433947 0.078 Uiso 1 1 calc R U . . .
H13C H 0.607873 0.203050 0.393687 0.078 Uiso 1 1 calc R U . . .
C14 C 0.6500(2) 0.12990(13) 0.2438(2) 0.0623(7) Uani 1 1 d . . . . .
H14A H 0.667415 0.171809 0.232021 0.093 Uiso 1 1 calc R U . . .
H14B H 0.625455 0.108691 0.171375 0.093 Uiso 1 1 calc R U . . .
H14C H 0.719452 0.110621 0.295476 0.093 Uiso 1 1 calc R U . . .
C15 C 0.24922(17) -0.04034(8) 0.22043(19) 0.0423(5) Uani 1 1 d . . . . .
H15A H 0.202567 -0.008712 0.168476 0.051 Uiso 1 1 calc R U . . .
C16 C 0.2506(2) -0.09615(10) 0.1494(2) 0.0662(8) Uani 1 1 d . . . . .
H16A H 0.290690 -0.128947 0.199114 0.099 Uiso 1 1 calc R U . . .
H16B H 0.291259 -0.086848 0.096232 0.099 Uiso 1 1 calc R U . . .
H16C H 0.170845 -0.108281 0.107503 0.099 Uiso 1 1 calc R U . . .
C17 C 0.1898(2) -0.05451(11) 0.3062(2) 0.0617(7) Uani 1 1 d . . . . .
H17A H 0.109317 -0.066357 0.266619 0.093 Uiso 1 1 calc R U . . .
H17B H 0.191127 -0.018855 0.352228 0.093 Uiso 1 1 calc R U . . .
H17C H 0.230778 -0.087449 0.354971 0.093 Uiso 1 1 calc R U . . .
C18 C 0.16443(15) 0.25344(7) 0.13385(13) 0.0252(3) Uani 1 1 d . . . . .
C19 C 0.04716(15) 0.26966(8) 0.10363(14) 0.0277(4) Uani 1 1 d . . . . .
C20 C 0.02029(17) 0.32977(8) 0.11478(16) 0.0348(4) Uani 1 1 d . . . . .
H20A H -0.058526 0.341438 0.096296 0.042 Uiso 1 1 calc R U . . .
C21 C 0.10622(18) 0.37240(8) 0.15216(17) 0.0386(4) Uani 1 1 d . . . . .
H21A H 0.086174 0.413330 0.156155 0.046 Uiso 1 1 calc R U . . .
C22 C 0.22107(17) 0.35586(8) 0.18373(15) 0.0336(4) Uani 1 1 d . . . . .
H22A H 0.279409 0.385697 0.209768 0.040 Uiso 1 1 calc R U . . .
C23 C 0.25365(15) 0.29609(8) 0.17829(14) 0.0282(4) Uani 1 1 d . . . . .
C24 C -0.05202(15) 0.22511(8) 0.05781(16) 0.0326(4) Uani 1 1 d . . . . .
H24A H -0.018639 0.185758 0.045789 0.039 Uiso 1 1 calc R U . . .
C25 C -0.13737(19) 0.24620(10) -0.05554(19) 0.0494(6) Uani 1 1 d . . . . .
H25A H -0.201774 0.217660 -0.081534 0.074 Uiso 1 1 calc R U . . .
H25B H -0.097471 0.248510 -0.111201 0.074 Uiso 1 1 calc R U . . .
H25C H -0.167435 0.285926 -0.046377 0.074 Uiso 1 1 calc R U . . .
C26 C -0.1154(2) 0.21571(10) 0.1424(2) 0.0513(6) Uani 1 1 d . . . . .
H26A H -0.059809 0.203224 0.215073 0.077 Uiso 1 1 calc R U . . .
H26B H -0.174562 0.184543 0.114345 0.077 Uiso 1 1 calc R U . . .
H26C H -0.152484 0.253341 0.151993 0.077 Uiso 1 1 calc R U . . .
C27 C 0.38079(16) 0.27843(8) 0.21912(16) 0.0335(4) Uani 1 1 d . . . . .
H27A H 0.385793 0.236017 0.246339 0.040 Uiso 1 1 calc R U . . .
C28 C 0.45341(18) 0.31710(10) 0.31855(19) 0.0458(5) Uani 1 1 d . . . . .
H28A H 0.531950 0.300565 0.349068 0.069 Uiso 1 1 calc R U . . .
H28B H 0.417539 0.317141 0.377484 0.069 Uiso 1 1 calc R U . . .
H28C H 0.457146 0.358284 0.292637 0.069 Uiso 1 1 calc R U . . .
C29 C 0.43252(19) 0.28027(11) 0.1239(2) 0.0478(5) Uani 1 1 d . . . . .
H29A H 0.420118 0.320117 0.088894 0.072 Uiso 1 1 calc R U . . .
H29B H 0.394712 0.249912 0.067149 0.072 Uiso 1 1 calc R U . . .
H29C H 0.515844 0.271960 0.154753 0.072 Uiso 1 1 calc R U . . .
C31 C 0.08324(15) 0.09326(7) 0.23717(15) 0.0287(4) Uani 1 1 d . . . . .
C32 C 0.00922(15) 0.06355(8) 0.14492(15) 0.0304(4) Uani 1 1 d . . . . .
F32 F 0.03532(10) 0.06519(5) 0.04678(9) 0.0417(3) Uani 1 1 d . . . . .
C33 C -0.08807(16) 0.03158(9) 0.14200(17) 0.0377(4) Uani 1 1 d . . . . .
H33A H -0.133706 0.011281 0.075576 0.045 Uiso 1 1 calc R U . . .
C34 C -0.11690(17) 0.03011(9) 0.23932(19) 0.0400(5) Uani 1 1 d . . . . .
H34A H -0.183870 0.009198 0.241168 0.048 Uiso 0.906(4) 1 calc R U P A 1
F34' F -0.2005(13) 0.0032(7) 0.2539(13) 0.063(5) Uiso 0.094(4) 1 d . U P A 2
C35 C -0.04658(17) 0.05954(9) 0.33316(17) 0.0381(4) Uani 1 1 d . . . . .
H35A H -0.066277 0.058520 0.400050 0.046 Uiso 0.094(4) 1 calc R U P A 2
F35 F -0.07704(12) 0.05761(7) 0.42791(12) 0.0528(5) Uani 0.906(4) 1 d . U P A 1
C36 C 0.05144(16) 0.09053(8) 0.33455(16) 0.0344(4) Uani 1 1 d . . . . .
H36A H 0.097653 0.110102 0.401607 0.041 Uiso 1 1 calc R U . . .

loop_
_atom_site_aniso_label
_atom_site_aniso_U_11
_atom_site_aniso_U_22
_atom_site_aniso_U_33
_atom_site_aniso_U_23
_atom_site_aniso_U_13
_atom_site_aniso_U_12
Al1 0.0251(2) 0.0217(2) 0.0232(2) -0.00021(19) 0.00780(19) 0.00133(18)
F1 0.0387(6) 0.0382(6) 0.0279(5) -0.0046(4) 0.0066(4) -0.0001(4)
N1 0.0248(7) 0.0260(7) 0.0286(7) 0.0003(6) 0.0072(6) 0.0037(5)
C1 0.0298(9) 0.0292(9) 0.0308(9) -0.0066(7) 0.0115(7) 0.0000(7)
C2 0.0339(9) 0.0316(9) 0.0249(8) -0.0034(7) 0.0110(7) 0.0019(7)
C3 0.0267(8) 0.0273(8) 0.0261(8) 0.0002(7) 0.0091(7) -0.0004(6)
N3 0.0269(7) 0.0227(7) 0.0234(7) -0.0012(5) 0.0094(6) 0.0019(5)
C4 0.0439(11) 0.0428(11) 0.0412(11) -0.0066(9) 0.0172(9) 0.0125(9)
C5 0.0493(11) 0.0350(10) 0.0284(9) 0.0053(8) 0.0152(8) 0.0065(8)
C6 0.0274(9) 0.0280(9) 0.0307(9) -0.0010(7) 0.0083(7) 0.0073(7)
C7 0.0258(9) 0.0338(9) 0.0405(10) -0.0015(8) 0.0091(8) 0.0046(7)
C8 0.0282(9) 0.0420(11) 0.0476(12) -0.0038(9) 0.0038(8) 0.0062(8)
C9 0.0376(10) 0.0385(11) 0.0434(11) 0.0004(9) 0.0019(9) 0.0147(8)
C10 0.0412(11) 0.0289(9) 0.0445(11) 0.0038(8) 0.0077(9) 0.0079(8)
C11 0.0306(9) 0.0277(9) 0.0397(10) -0.0019(8) 0.0076(8) 0.0060(7)
C12 0.0245(9) 0.0392(10) 0.0530(12) 0.0021(9) 0.0102(8) 0.0001(7)
C13 0.0448(12) 0.0410(12) 0.0677(15) -0.0093(11) 0.0143(11) -0.0077(9)
C14 0.0489(14) 0.0654(16) 0.0813(19) 0.0047(14) 0.0333(13) -0.0055(11)
C15 0.0361(10) 0.0249(9) 0.0557(13) 0.0038(8) 0.0018(9) 0.0023(7)
C16 0.0564(15) 0.0342(12) 0.0818(19) -0.0126(12) -0.0117(13) 0.0039(10)
C17 0.0411(12) 0.0484(13) 0.090(2) 0.0278(13) 0.0149(12) 0.0013(10)
C18 0.0327(9) 0.0225(8) 0.0212(8) 0.0016(6) 0.0101(7) 0.0016(6)
C19 0.0330(9) 0.0248(8) 0.0248(8) 0.0007(7) 0.0090(7) 0.0033(7)
C20 0.0377(10) 0.0292(9) 0.0355(10) -0.0022(8) 0.0095(8) 0.0079(7)
C21 0.0516(12) 0.0241(9) 0.0372(10) -0.0035(7) 0.0112(9) 0.0050(8)
C22 0.0446(11) 0.0243(9) 0.0312(9) -0.0011(7) 0.0120(8) -0.0050(7)
C23 0.0348(9) 0.0266(8) 0.0247(8) 0.0016(7) 0.0121(7) -0.0023(7)
C24 0.0293(9) 0.0277(9) 0.0386(10) -0.0018(7) 0.0083(8) 0.0040(7)
C25 0.0389(11) 0.0434(12) 0.0518(13) -0.0027(10) -0.0035(10) 0.0038(9)
C26 0.0469(12) 0.0445(12) 0.0708(16) -0.0005(11) 0.0308(11) -0.0009(9)
C27 0.0327(9) 0.0290(9) 0.0392(10) 0.0008(8) 0.0126(8) -0.0045(7)
C28 0.0362(11) 0.0494(12) 0.0466(12) -0.0057(10) 0.0068(9) -0.0056(9)
C29 0.0425(11) 0.0548(13) 0.0527(13) -0.0084(10) 0.0247(10) -0.0084(10)
C31 0.0291(9) 0.0238(8) 0.0335(9) 0.0037(7) 0.0110(7) 0.0025(6)
C32 0.0327(9) 0.0266(8) 0.0325(9) 0.0016(7) 0.0119(7) 0.0031(7)
F32 0.0434(6) 0.0481(7) 0.0342(6) -0.0049(5) 0.0137(5) -0.0036(5)
C33 0.0334(10) 0.0335(10) 0.0432(11) -0.0012(8) 0.0088(8) -0.0025(7)
C34 0.0320(10) 0.0326(9) 0.0573(13) 0.0070(9) 0.0173(9) -0.0038(7)
C35 0.0415(11) 0.0395(10) 0.0405(11) 0.0090(9) 0.0233(9) 0.0020(8)
F35 0.0522(9) 0.0699(10) 0.0458(8) 0.0048(7) 0.0291(7) -0.0122(7)
C36 0.0369(10) 0.0331(9) 0.0344(10) 0.0017(8) 0.0135(8) -0.0011(7)

_geom_special_details            
; 
 All esds (except the esd in the dihedral angle between two l.s. planes) 
 are estimated using the full covariance matrix.  The cell esds are taken 
 into account individually in the estimation of esds in distances, angles 
 and torsion angles; correlations between esds in cell parameters are only 
 used when they are defined by crystal symmetry.  An approximate (isotropic) 
 treatment of cell esds is used for estimating esds involving l.s. planes. 
;

loop_
_geom_bond_atom_site_label_1
_geom_bond_atom_site_label_2
_geom_bond_distance
_geom_bond_site_symmetry_2
_geom_bond_publ_flag
Al1 F1 1.6691(11) . ?
Al1 N1 1.8879(15) . ?
Al1 N3 1.8887(14) . ?
Al1 C31 1.9735(18) . ?
N1 C1 1.341(2) . ?
N1 C6 1.451(2) . ?
C1 C2 1.395(3) . ?
C1 C4 1.508(2) . ?
C2 C3 1.400(2) . ?
C3 N3 1.342(2) . ?
C3 C5 1.501(2) . ?
N3 C18 1.452(2) . ?
C6 C11 1.403(3) . ?
C6 C7 1.406(3) . ?
C7 C8 1.399(3) . ?
C7 C12 1.521(3) . ?
C8 C9 1.381(3) . ?
C9 C10 1.379(3) . ?
C10 C11 1.394(3) . ?
C11 C15 1.524(3) . ?
C12 C13 1.521(3) . ?
C12 C14 1.528(3) . ?
C15 C17 1.523(3) . ?
C15 C16 1.535(3) . ?
C18 C19 1.404(2) . ?
C18 C23 1.414(2) . ?
C19 C20 1.397(2) . ?
C19 C24 1.524(2) . ?
C20 C21 1.378(3) . ?
C21 C22 1.377(3) . ?
C22 C23 1.398(2) . ?
C23 C27 1.519(3) . ?
C24 C26 1.526(3) . ?
C24 C25 1.533(3) . ?
C27 C29 1.531(3) . ?
C27 C28 1.534(3) . ?
C31 C32 1.379(3) . ?
C31 C36 1.405(3) . ?
C32 F32 1.375(2) . ?
C32 C33 1.378(3) . ?
C33 C34 1.383(3) . ?
C34 F34' 1.251(16) . ?
C34 C35 1.373(3) . ?
C35 F35 1.363(2) . ?
C35 C36 1.380(3) . ?

loop_
_geom_angle_atom_site_label_1
_geom_angle_atom_site_label_2
_geom_angle_atom_site_label_3
_geom_angle
_geom_angle_site_symmetry_1
_geom_angle_site_symmetry_3
_geom_angle_publ_flag
F1 Al1 N1 110.45(6) . . ?
F1 Al1 N3 111.82(6) . . ?
N1 Al1 N3 98.06(6) . . ?
F1 Al1 C31 108.88(7) . . ?
N1 Al1 C31 113.30(7) . . ?
N3 Al1 C31 114.03(7) . . ?
C1 N1 C6 118.37(14) . . ?
C1 N1 Al1 120.86(12) . . ?
C6 N1 Al1 120.72(11) . . ?
N1 C1 C2 123.15(15) . . ?
N1 C1 C4 119.90(16) . . ?
C2 C1 C4 116.91(16) . . ?
C1 C2 C3 127.53(16) . . ?
N3 C3 C2 123.11(15) . . ?
N3 C3 C5 120.27(15) . . ?
C2 C3 C5 116.58(16) . . ?
C3 N3 C18 117.17(13) . . ?
C3 N3 Al1 120.20(11) . . ?
C18 N3 Al1 122.55(10) . . ?
C11 C6 C7 121.28(16) . . ?
C11 C6 N1 120.11(15) . . ?
C7 C6 N1 118.60(16) . . ?
C8 C7 C6 118.01(17) . . ?
C8 C7 C12 119.56(17) . . ?
C6 C7 C12 122.40(16) . . ?
C9 C8 C7 121.25(18) . . ?
C10 C9 C8 119.79(18) . . ?
C9 C10 C11 121.40(19) . . ?
C10 C11 C6 118.23(17) . . ?
C10 C11 C15 118.95(17) . . ?
C6 C11 C15 122.81(16) . . ?
C7 C12 C13 110.49(18) . . ?
C7 C12 C14 112.57(18) . . ?
C13 C12 C14 110.77(19) . . ?
C17 C15 C11 111.54(18) . . ?
C17 C15 C16 110.2(2) . . ?
C11 C15 C16 111.52(18) . . ?
C19 C18 C23 121.24(15) . . ?
C19 C18 N3 120.56(15) . . ?
C23 C18 N3 118.18(15) . . ?
C20 C19 C18 118.25(16) . . ?
C20 C19 C24 118.53(16) . . ?
C18 C19 C24 123.22(15) . . ?
C21 C20 C19 121.09(18) . . ?
C22 C21 C20 120.21(17) . . ?
C21 C22 C23 121.40(17) . . ?
C22 C23 C18 117.65(16) . . ?
C22 C23 C27 120.46(16) . . ?
C18 C23 C27 121.89(15) . . ?
C19 C24 C26 110.62(16) . . ?
C19 C24 C25 111.16(16) . . ?
C26 C24 C25 110.08(17) . . ?
C23 C27 C29 111.95(16) . . ?
C23 C27 C28 112.28(16) . . ?
C29 C27 C28 110.14(17) . . ?
C32 C31 C36 114.65(16) . . ?
C32 C31 Al1 121.22(13) . . ?
C36 C31 Al1 124.09(14) . . ?
F32 C32 C33 116.63(16) . . ?
F32 C32 C31 117.26(16) . . ?
C33 C32 C31 126.10(18) . . ?
C32 C33 C34 117.58(18) . . ?
F34' C34 C35 114.3(8) . . ?
F34' C34 C33 127.2(8) . . ?
C35 C34 C33 118.52(17) . . ?
F35 C35 C34 117.42(17) . . ?
F35 C35 C36 119.73(19) . . ?
C34 C35 C36 122.85(18) . . ?
C35 C36 C31 120.28(18) . . ?

_refine_diff_density_max         0.357
_refine_diff_density_min         -0.202
_refine_diff_density_rms         0.043

_shelx_res_file                  
; 
TITL MRC1925 in P2(1)/c 
    MRC1925.res 
    created by SHELXL-2017/1 at 14:44:33 on 21-Feb-2019 
REM P2(1)/c (#14 in standard setting) 
REM FR_ 
CELL 1.54184  12.242092  22.279188  12.580476  90.0000 109.5513  90.0000 
ZERR    4.00   0.000270   0.000380   0.000296   0.0000   0.0026   0.0000 
LATT  1 
SYMM -x, y+1/2,-z+1/2 
SFAC C H Al F N 
UNIT 140 176 4 12 8 
TEMP -100 
  
L.S. 6 
OMIT     0  26   2 
OMIT     2  25   3 
OMIT     1  26   0 
FMAP 2 
PLAN 10 
  
ACTA 
  
REM C35 H44 Al F3 N2 
  
SIMU 0.02 0.02 3 F35 F34' 
  
WGHT    0.050000    0.820300 
EXTI    0.001989 
FVAR       6.08436   0.90619 
AL1   3    0.224893    0.132952    0.230447    11.00000    0.02513    0.02172 = 
         0.02322   -0.00021    0.00780    0.00133 
F1    4    0.298854    0.160154    0.357891    11.00000    0.03875    0.03817 = 
         0.02791   -0.00462    0.00657   -0.00014 
N1    5    0.319846    0.081940    0.179043    11.00000    0.02480    0.02597 = 
         0.02857    0.00034    0.00720    0.00373 
C1    1    0.314490    0.082762    0.070849    11.00000    0.02975    0.02919 = 
         0.03079   -0.00656    0.01154   -0.00001 
C2    1    0.250148    0.124886   -0.007045    11.00000    0.03389    0.03158 = 
         0.02492   -0.00341    0.01103    0.00188 
AFIX  43 
H2A   2    0.237772    0.116320   -0.084174    11.00000   -1.20000 
AFIX   0 
C3    1    0.201680    0.178336    0.015246    11.00000    0.02666    0.02730 = 
         0.02605    0.00020    0.00908   -0.00038 
N3    5    0.197170    0.192382    0.117414    11.00000    0.02694    0.02275 = 
         0.02336   -0.00116    0.00942    0.00194 
C4    1    0.383812    0.038116    0.029581    11.00000    0.04385    0.04283 = 
         0.04116   -0.00663    0.01722    0.01251 
AFIX 137 
H4A   2    0.466430    0.047928    0.061647    11.00000   -1.50000 
H4B   2    0.359503    0.039773   -0.052918    11.00000   -1.50000 
H4C   2    0.370554   -0.002369    0.053196    11.00000   -1.50000 
AFIX   0 
C5    1    0.157947    0.221753   -0.080943    11.00000    0.04933    0.03500 = 
         0.02836    0.00533    0.01515    0.00654 
AFIX 137 
H5A   2    0.080793    0.236040   -0.085512    11.00000   -1.50000 
H5B   2    0.153325    0.201642   -0.151598    11.00000   -1.50000 
H5C   2    0.211169    0.255925   -0.068521    11.00000   -1.50000 
AFIX   0 
C6    1    0.403529    0.042529    0.256663    11.00000    0.02740    0.02797 = 
         0.03075   -0.00102    0.00829    0.00725 
C7    1    0.516798    0.063863    0.310152    11.00000    0.02576    0.03382 = 
         0.04055   -0.00153    0.00905    0.00456 
C8    1    0.597423    0.024878    0.382628    11.00000    0.02818    0.04196 = 
         0.04761   -0.00379    0.00382    0.00625 
AFIX  43 
H8A   2    0.674907    0.038074    0.418243    11.00000   -1.20000 
AFIX   0 
C9    1    0.566499   -0.032429    0.403377    11.00000    0.03758    0.03846 = 
         0.04344    0.00042    0.00185    0.01468 
AFIX  43 
H9A   2    0.622347   -0.058259    0.452982    11.00000   -1.20000 
AFIX   0 
C10   1    0.454275   -0.052034    0.351848    11.00000    0.04121    0.02886 = 
         0.04448    0.00384    0.00772    0.00795 
AFIX  43 
H10A  2    0.433317   -0.091255    0.367576    11.00000   -1.20000 
AFIX   0 
C11   1    0.370946   -0.015520    0.277176    11.00000    0.03063    0.02769 = 
         0.03971   -0.00190    0.00755    0.00603 
C12   1    0.552733    0.127687    0.294486    11.00000    0.02449    0.03922 = 
         0.05297    0.00208    0.01018    0.00011 
AFIX  13 
H12A  2    0.483751    0.148329    0.240707    11.00000   -1.20000 
AFIX   0 
C13   1    0.586874    0.161764    0.405602    11.00000    0.04480    0.04099 = 
         0.06768   -0.00927    0.01433   -0.00772 
AFIX 137 
H13A  2    0.653313    0.141936    0.460754    11.00000   -1.50000 
H13B  2    0.521429    0.162260    0.433947    11.00000   -1.50000 
H13C  2    0.607873    0.203050    0.393687    11.00000   -1.50000 
AFIX   0 
C14   1    0.649983    0.129901    0.243794    11.00000    0.04889    0.06538 = 
         0.08133    0.00473    0.03332   -0.00552 
AFIX 137 
H14A  2    0.667415    0.171809    0.232021    11.00000   -1.50000 
H14B  2    0.625455    0.108691    0.171375    11.00000   -1.50000 
H14C  2    0.719452    0.110621    0.295476    11.00000   -1.50000 
AFIX   0 
C15   1    0.249224   -0.040337    0.220430    11.00000    0.03609    0.02487 = 
         0.05569    0.00377    0.00184    0.00231 
AFIX  13 
H15A  2    0.202567   -0.008712    0.168476    11.00000   -1.20000 
AFIX   0 
C16   1    0.250632   -0.096145    0.149402    11.00000    0.05644    0.03422 = 
         0.08183   -0.01257   -0.01169    0.00391 
AFIX 137 
H16A  2    0.290690   -0.128947    0.199114    11.00000   -1.50000 
H16B  2    0.291259   -0.086848    0.096232    11.00000   -1.50000 
H16C  2    0.170845   -0.108281    0.107503    11.00000   -1.50000 
AFIX   0 
C17   1    0.189819   -0.054512    0.306203    11.00000    0.04108    0.04845 = 
         0.09031    0.02776    0.01491    0.00127 
AFIX 137 
H17A  2    0.109317   -0.066357    0.266619    11.00000   -1.50000 
H17B  2    0.191127   -0.018855    0.352228    11.00000   -1.50000 
H17C  2    0.230778   -0.087449    0.354971    11.00000   -1.50000 
AFIX   0 
C18   1    0.164432    0.253440    0.133849    11.00000    0.03274    0.02246 = 
         0.02123    0.00156    0.01012    0.00157 
C19   1    0.047156    0.269659    0.103628    11.00000    0.03305    0.02477 = 
         0.02479    0.00070    0.00899    0.00330 
C20   1    0.020290    0.329767    0.114783    11.00000    0.03767    0.02916 = 
         0.03553   -0.00224    0.00947    0.00792 
AFIX  43 
H20A  2   -0.058526    0.341438    0.096296    11.00000   -1.20000 
AFIX   0 
C21   1    0.106222    0.372401    0.152158    11.00000    0.05164    0.02414 = 
         0.03722   -0.00347    0.01118    0.00502 
AFIX  43 
H21A  2    0.086174    0.413330    0.156155    11.00000   -1.20000 
AFIX   0 
C22   1    0.221075    0.355863    0.183733    11.00000    0.04462    0.02430 = 
         0.03123   -0.00105    0.01199   -0.00497 
AFIX  43 
H22A  2    0.279409    0.385697    0.209768    11.00000   -1.20000 
AFIX   0 
C23   1    0.253652    0.296093    0.178287    11.00000    0.03481    0.02665 = 
         0.02465    0.00160    0.01208   -0.00233 
C24   1   -0.052024    0.225111    0.057812    11.00000    0.02931    0.02770 = 
         0.03856   -0.00184    0.00832    0.00397 
AFIX  13 
H24A  2   -0.018639    0.185758    0.045789    11.00000   -1.20000 
AFIX   0 
C25   1   -0.137369    0.246203   -0.055543    11.00000    0.03893    0.04335 = 
         0.05181   -0.00270   -0.00348    0.00383 
AFIX 137 
H25A  2   -0.201774    0.217660   -0.081534    11.00000   -1.50000 
H25B  2   -0.097471    0.248510   -0.111201    11.00000   -1.50000 
H25C  2   -0.167435    0.285926   -0.046377    11.00000   -1.50000 
AFIX   0 
C26   1   -0.115390    0.215714    0.142372    11.00000    0.04687    0.04449 = 
         0.07076   -0.00054    0.03076   -0.00092 
AFIX 137 
H26A  2   -0.059809    0.203224    0.215073    11.00000   -1.50000 
H26B  2   -0.174562    0.184543    0.114345    11.00000   -1.50000 
H26C  2   -0.152484    0.253341    0.151993    11.00000   -1.50000 
AFIX   0 
C27   1    0.380789    0.278434    0.219122    11.00000    0.03268    0.02902 = 
         0.03917    0.00081    0.01261   -0.00450 
AFIX  13 
H27A  2    0.385793    0.236017    0.246339    11.00000   -1.20000 
AFIX   0 
C28   1    0.453412    0.317096    0.318554    11.00000    0.03615    0.04940 = 
         0.04664   -0.00571    0.00676   -0.00560 
AFIX 137 
H28A  2    0.531950    0.300565    0.349068    11.00000   -1.50000 
H28B  2    0.417539    0.317141    0.377484    11.00000   -1.50000 
H28C  2    0.457146    0.358284    0.292637    11.00000   -1.50000 
AFIX   0 
C29   1    0.432523    0.280271    0.123908    11.00000    0.04246    0.05477 = 
         0.05267   -0.00838    0.02468   -0.00836 
AFIX 137 
H29A  2    0.420118    0.320117    0.088894    11.00000   -1.50000 
H29B  2    0.394712    0.249912    0.067149    11.00000   -1.50000 
H29C  2    0.515844    0.271960    0.154753    11.00000   -1.50000 
AFIX   0 
C31   1    0.083236    0.093263    0.237167    11.00000    0.02915    0.02378 = 
         0.03350    0.00371    0.01103    0.00246 
C32   1    0.009224    0.063546    0.144921    11.00000    0.03274    0.02663 = 
         0.03247    0.00164    0.01188    0.00311 
F32   4    0.035322    0.065187    0.046782    11.00000    0.04338    0.04806 = 
         0.03417   -0.00493    0.01367   -0.00359 
C33   1   -0.088071    0.031578    0.142004    11.00000    0.03339    0.03349 = 
         0.04323   -0.00123    0.00883   -0.00247 
AFIX  43 
H33A  2   -0.133706    0.011281    0.075576    11.00000   -1.20000 
AFIX   0 
C34   1   -0.116900    0.030109    0.239320    11.00000    0.03196    0.03261 = 
         0.05725    0.00699    0.01733   -0.00383 
AFIX  43 
PART   1 
H34A  2   -0.183870    0.009198    0.241168    21.00000   -1.20000 
AFIX   0 
PART   2 
F34'  4   -0.200493    0.003219    0.253898   -21.00000    0.06315 
PART   0 
C35   1   -0.046581    0.059539    0.333164    11.00000    0.04154    0.03948 = 
         0.04048    0.00899    0.02326    0.00199 
PART   2 
AFIX  43 
H35A  2   -0.066277    0.058520    0.400050   -21.00000   -1.20000 
AFIX   0 
PART   1 
F35   4   -0.077042    0.057613    0.427907    21.00000    0.05220    0.06993 = 
         0.04577    0.00478    0.02909   -0.01220 
PART   0 
C36   1    0.051444    0.090528    0.334547    11.00000    0.03692    0.03308 = 
         0.03441    0.00175    0.01352   -0.00105 
AFIX  43 
H36A  2    0.097653    0.110102    0.401607    11.00000   -1.20000 
  
AFIX   0 
HKLF 4 
  
  
  
  
REM  MRC1925 in P2(1)/c 
REM R1 =  0.0417 for    4810 Fo > 4sig(Fo)  and  0.0579 for all    6180 data 
REM    386 parameters refined using      6 restraints 
  
END 
  
WGHT      0.0500      0.8196 
  
REM Highest difference peak  0.357,  deepest hole -0.202,  1-sigma level  0.043 
Q1    1   0.1457  0.1109  0.2399  11.00000  0.05    0.36 
Q2    1   0.2748  0.0996  0.2031  11.00000  0.05    0.27 
Q3    1   0.1395  0.2634 -0.0597  11.00000  0.05    0.25 
Q4    1   0.2157  0.2201 -0.1227  11.00000  0.05    0.22 
Q5    1   0.2326  0.3221  0.2041  11.00000  0.05    0.21 
Q6    1   0.3435  0.0538  0.0528  11.00000  0.05    0.20 
Q7    1   0.2872  0.1309 -0.0868  11.00000  0.05    0.20 
Q8    1   0.0382  0.3011  0.1013  11.00000  0.05    0.19 
Q9    1   0.1282  0.1017  0.4189  11.00000  0.05    0.18 
Q10   1   0.0680  0.2053 -0.1261  11.00000  0.05    0.18 
;
_shelx_res_checksum              84226
####################################################################### 
# 
# This file contains crystal structure data downloaded from the 
# Cambridge Structural Database (CSD) hosted by the Cambridge 
# Crystallographic Data Centre (CCDC).
# 
# Full information about CCDC data access policies and citation 
# guidelines are available at http://www.ccdc.cam.ac.uk/access/V1 
# 
# Audit and citation data items may have been added by the CCDC. 
# Please retain this information to preserve the provenance of 
# this file and to allow appropriate attribution of the data. 
# 
#######################################################################

data_2c-prime
_database_code_depnum_ccdc_archive 'CCDC 1917508'
loop_
_audit_author_name
_audit_author_address
'Andrew White'
;Imperial College London
United Kingdom
;
_audit_update_record             
;
2019-05-21 deposited with the CCDC.	2020-07-21 downloaded from the CCDC.
;

_audit_creation_method           SHELXL-2017/1
_shelx_SHELXL_version_number     2017/1
_chemical_name_systematic        ?
_chemical_name_common            ?
_chemical_melting_point          ?
_chemical_formula_moiety         '0.75(C29 H33 Al F2 N2), 0.25(C29 H34 Al F N2)'
_chemical_formula_sum            'C29 H33.25 Al F1.75 N2'
_chemical_formula_weight         470.05

loop_
_atom_type_symbol
_atom_type_description
_atom_type_scat_dispersion_real
_atom_type_scat_dispersion_imag
_atom_type_scat_source
C C 0.0181 0.0091 'International Tables Vol C Tables 4.2.6.8 and 6.1.1.4'
H H 0.0000 0.0000 'International Tables Vol C Tables 4.2.6.8 and 6.1.1.4'
Al Al 0.2130 0.2455 'International Tables Vol C Tables 4.2.6.8 and 6.1.1.4'
F F 0.0727 0.0534 'International Tables Vol C Tables 4.2.6.8 and 6.1.1.4'
N N 0.0311 0.0180 'International Tables Vol C Tables 4.2.6.8 and 6.1.1.4'

_space_group_crystal_system      orthorhombic
_space_group_IT_number           62
_space_group_name_H-M_alt        'P n m a'
_space_group_name_Hall           '-P 2ac 2n'

_shelx_space_group_comment       
; 
The symmetry employed for this shelxl refinement is uniquely defined 
by the following loop, which should always be used as a source of 
symmetry information in preference to the above space-group names. 
They are only intended as comments. 
;

loop_
_space_group_symop_operation_xyz
'x, y, z'
'-x+1/2, -y, z+1/2'
'-x, y+1/2, -z'
'x+1/2, -y+1/2, -z+1/2'
'-x, -y, -z'
'x-1/2, y, -z-1/2'
'x, -y-1/2, z'
'-x-1/2, y-1/2, z-1/2'

_cell_length_a                   14.5388(5)
_cell_length_b                   20.1047(6)
_cell_length_c                   8.9393(3)
_cell_angle_alpha                90
_cell_angle_beta                 90
_cell_angle_gamma                90
_cell_volume                     2612.94(15)
_cell_formula_units_Z            4
_cell_measurement_temperature    173(2)
_cell_measurement_reflns_used    1655
_cell_measurement_theta_min      4.3740
_cell_measurement_theta_max      73.7470

_exptl_crystal_description       blocks
_exptl_crystal_colour            Colourless
_exptl_crystal_density_meas      ?
_exptl_crystal_density_method    ?
_exptl_crystal_density_diffrn    1.195
_exptl_crystal_F_000             1000
_exptl_transmission_factor_min   ?
_exptl_transmission_factor_max   ?
_exptl_crystal_size_max          0.307
_exptl_crystal_size_mid          0.158
_exptl_crystal_size_min          0.149
_exptl_absorpt_coefficient_mu    0.929
_shelx_estimated_absorpt_T_min   ?
_shelx_estimated_absorpt_T_max   ?
_exptl_absorpt_correction_type   analytical
_exptl_absorpt_correction_T_min  0.831
_exptl_absorpt_correction_T_max  0.894
_exptl_absorpt_process_details   
; 
CrysAlisPro 1.171.38.46 (Rigaku Oxford Diffraction, 2015) 
Analytical numeric absorption correction using a multifaceted crystal 
model based on expressions derived by R.C. Clark & J.S. Reid. 
(Clark, R. C. & Reid, J. S. (1995). Acta Cryst. A51, 887-897) 
Empirical absorption correction using spherical harmonics, 
implemented in SCALE3 ABSPACK scaling algorithm. 
;
_exptl_absorpt_special_details   ?
_diffrn_ambient_temperature      173(2)
_diffrn_radiation_wavelength     1.54184
_diffrn_radiation_type           CuK\a
_diffrn_source                   'Enhance Ultra (Cu) X-ray Source'
_diffrn_measurement_device_type  'Agilent Xcalibur PX Ultra A'
_diffrn_measurement_method       'omega scans'
_diffrn_detector_area_resol_mean 10.4115
_diffrn_reflns_number            5296
_diffrn_reflns_av_unetI/netI     0.0432
_diffrn_reflns_av_R_equivalents  0.0381
_diffrn_reflns_limit_h_min       -12
_diffrn_reflns_limit_h_max       17
_diffrn_reflns_limit_k_min       -24
_diffrn_reflns_limit_k_max       8
_diffrn_reflns_limit_l_min       -10
_diffrn_reflns_limit_l_max       8
_diffrn_reflns_theta_min         4.398
_diffrn_reflns_theta_max         73.856
_diffrn_reflns_theta_full        67.684
_diffrn_measured_fraction_theta_max 0.961
_diffrn_measured_fraction_theta_full 0.985
_diffrn_reflns_Laue_measured_fraction_max 0.961
_diffrn_reflns_Laue_measured_fraction_full 0.985
_diffrn_reflns_point_group_measured_fraction_max 0.961
_diffrn_reflns_point_group_measured_fraction_full 0.985
_reflns_number_total             2615
_reflns_number_gt                2027
_reflns_threshold_expression     'I > 2\s(I)'
_reflns_Friedel_coverage         0.000
_reflns_Friedel_fraction_max     .
_reflns_Friedel_fraction_full    .

_reflns_special_details          
; 
 Reflections were merged by SHELXL according to the crystal 
 class for the calculation of statistics and refinement. 
  
 _reflns_Friedel_fraction is defined as the number of unique 
 Friedel pairs measured divided by the number that would be 
 possible theoretically, ignoring centric projections and 
 systematic absences. 
;

_computing_data_collection       'CrysAlisPro, Rigaku OD'
_computing_cell_refinement       'CrysAlisPro, Rigaku OD'
_computing_data_reduction        'CrysAlisPro, Rigaku OD'
_computing_structure_solution    'SHELXS-2014 (Sheldrick, 2017)'
_computing_structure_refinement  'SHELXL-2017/1 (Sheldrick, 2017)'
_computing_molecular_graphics    'Bruker SHELXTL'
_computing_publication_material  'CIFTAB-2014 (Sheldrick, 2017)'
_refine_special_details          ?
_refine_ls_structure_factor_coef Fsqd
_refine_ls_matrix_type           full
_refine_ls_weighting_scheme      calc
_refine_ls_weighting_details     
'w=1/[\s^2^(Fo^2^)+(0.0912P)^2^+0.4098P] where P=(Fo^2^+2Fc^2^)/3'
_atom_sites_solution_primary     ?
_atom_sites_solution_secondary   ?
_atom_sites_solution_hydrogens   geom
_refine_ls_hydrogen_treatment    constr
_refine_ls_extinction_method     none
_refine_ls_extinction_coef       .
_refine_ls_number_reflns         2615
_refine_ls_number_parameters     173
_refine_ls_number_restraints     0
_refine_ls_R_factor_all          0.0727
_refine_ls_R_factor_gt           0.0549
_refine_ls_wR_factor_ref         0.1609
_refine_ls_wR_factor_gt          0.1368
_refine_ls_goodness_of_fit_ref   1.034
_refine_ls_restrained_S_all      1.034
_refine_ls_shift/su_max          0.000
_refine_ls_shift/su_mean         0.000

loop_
_atom_site_label
_atom_site_type_symbol
_atom_site_fract_x
_atom_site_fract_y
_atom_site_fract_z
_atom_site_U_iso_or_equiv
_atom_site_adp_type
_atom_site_occupancy
_atom_site_site_symmetry_order
_atom_site_calc_flag
_atom_site_refinement_flags_posn
_atom_site_refinement_flags_adp
_atom_site_refinement_flags_occupancy
_atom_site_disorder_assembly
_atom_site_disorder_group
Al1 Al 0.64350(5) 0.250000 0.63368(9) 0.0342(2) Uani 1 2 d S T P . .
F1 F 0.57651(14) 0.250000 0.7845(2) 0.0422(5) Uani 0.75 2 d S T P A 1
N1 N 0.72865(11) 0.17947(8) 0.64957(18) 0.0370(4) Uani 1 1 d . . . . .
C1 C 0.81929(14) 0.18756(11) 0.6573(2) 0.0403(5) Uani 1 1 d . . . . .
C2 C 0.86210(18) 0.250000 0.6545(3) 0.0405(6) Uani 1 2 d S T P . .
H2A H 0.927387 0.250000 0.650162 0.049 Uiso 1 2 calc R U P . .
C3 C 0.88150(17) 0.12793(14) 0.6738(3) 0.0565(6) Uani 1 1 d . . . . .
H3A H 0.872429 0.107942 0.772691 0.085 Uiso 1 1 calc R U . . .
H3B H 0.945734 0.141939 0.663199 0.085 Uiso 1 1 calc R U . . .
H3C H 0.866750 0.095174 0.596229 0.085 Uiso 1 1 calc R U . . .
C4 C 0.68898(14) 0.11385(10) 0.6675(2) 0.0407(5) Uani 1 1 d . . . . .
C5 C 0.66391(16) 0.09200(11) 0.8106(3) 0.0465(5) Uani 1 1 d . . . . .
C6 C 0.61857(19) 0.03151(12) 0.8246(3) 0.0591(6) Uani 1 1 d . . . . .
H6A H 0.600711 0.016664 0.921233 0.071 Uiso 1 1 calc R U . . .
C7 C 0.5986(2) -0.00788(12) 0.7010(4) 0.0684(8) Uani 1 1 d . . . . .
C8 C 0.6269(2) 0.01392(12) 0.5617(4) 0.0661(8) Uani 1 1 d . . . . .
H8A H 0.615058 -0.013384 0.477128 0.079 Uiso 1 1 calc R U . . .
C9 C 0.67224(17) 0.07457(11) 0.5402(3) 0.0508(6) Uani 1 1 d . . . . .
C10 C 0.6874(2) 0.13132(12) 0.9484(3) 0.0565(6) Uani 1 1 d . . . . .
H10A H 0.753478 0.127618 0.968535 0.085 Uiso 1 1 calc R U . . .
H10B H 0.652774 0.113846 1.033840 0.085 Uiso 1 1 calc R U . . .
H10C H 0.671319 0.178137 0.932684 0.085 Uiso 1 1 calc R U . . .
C11 C 0.5498(3) -0.07358(15) 0.7193(6) 0.1024(15) Uani 1 1 d . . . . .
H11A H 0.591736 -0.105878 0.765117 0.154 Uiso 1 1 calc R U . . .
H11B H 0.530251 -0.089919 0.621030 0.154 Uiso 1 1 calc R U . . .
H11C H 0.495860 -0.067642 0.783542 0.154 Uiso 1 1 calc R U . . .
C12 C 0.7021(2) 0.09565(14) 0.3879(3) 0.0621(7) Uani 1 1 d . . . . .
H12A H 0.657671 0.127469 0.347041 0.093 Uiso 1 1 calc R U . . .
H12B H 0.705581 0.056651 0.322341 0.093 Uiso 1 1 calc R U . . .
H12C H 0.762824 0.116692 0.394089 0.093 Uiso 1 1 calc R U . . .
C21 C 0.56345(19) 0.250000 0.4549(3) 0.0365(6) Uani 1 2 d S T P A .
C22 C 0.46814(19) 0.250000 0.4790(3) 0.0383(6) Uani 1 2 d S T P . .
H22A H 0.444590 0.250000 0.578140 0.046 Uiso 1 2 calc R U P A .
C23 C 0.4082(2) 0.250000 0.3582(4) 0.0446(7) Uani 1 2 d S T P A .
F23 F 0.31610(14) 0.250000 0.3856(3) 0.0711(6) Uani 1 2 d S T P . .
C24 C 0.4373(2) 0.250000 0.2132(3) 0.0466(7) Uani 1 2 d S T P . .
H24A H 0.394388 0.250000 0.133098 0.056 Uiso 1 2 calc R U P A .
C25 C 0.5302(3) 0.250000 0.1861(3) 0.0499(7) Uani 1 2 d S T P A .
H25A H 0.552369 0.250000 0.086082 0.060 Uiso 1 2 calc R U P . .
C26 C 0.5920(2) 0.250000 0.3051(4) 0.0453(6) Uani 1 2 d S T P . .
H26A H 0.656043 0.250000 0.283976 0.054 Uiso 1 2 calc R U P A .

loop_
_atom_site_aniso_label
_atom_site_aniso_U_11
_atom_site_aniso_U_22
_atom_site_aniso_U_33
_atom_site_aniso_U_23
_atom_site_aniso_U_13
_atom_site_aniso_U_12
Al1 0.0286(4) 0.0374(4) 0.0366(4) 0.000 -0.0008(3) 0.000
F1 0.0330(10) 0.0520(11) 0.0415(11) 0.000 0.0036(8) 0.000
N1 0.0336(8) 0.0414(8) 0.0359(8) -0.0020(6) -0.0006(6) 0.0040(6)
C1 0.0352(9) 0.0552(11) 0.0306(9) -0.0008(8) -0.0001(7) 0.0087(8)
C2 0.0279(12) 0.0627(17) 0.0310(12) 0.000 0.0021(10) 0.000
C3 0.0418(11) 0.0656(14) 0.0621(14) -0.0067(12) -0.0046(10) 0.0161(10)
C4 0.0371(9) 0.0376(9) 0.0474(11) -0.0051(8) -0.0032(8) 0.0080(8)
C5 0.0453(11) 0.0416(10) 0.0525(12) 0.0038(9) -0.0027(9) 0.0069(9)
C6 0.0566(13) 0.0460(12) 0.0748(16) 0.0143(11) -0.0089(12) 0.0027(10)
C7 0.0671(15) 0.0408(11) 0.097(2) 0.0099(13) -0.0314(15) -0.0007(11)
C8 0.0742(16) 0.0404(11) 0.0838(19) -0.0126(12) -0.0348(15) 0.0111(11)
C9 0.0531(12) 0.0449(11) 0.0543(13) -0.0108(9) -0.0141(10) 0.0141(9)
C10 0.0744(16) 0.0523(12) 0.0427(11) 0.0049(10) 0.0022(11) 0.0064(11)
C11 0.108(3) 0.0524(15) 0.147(4) 0.0257(19) -0.059(3) -0.0222(17)
C12 0.0675(15) 0.0668(14) 0.0521(13) -0.0186(12) -0.0085(11) 0.0169(13)
C21 0.0371(13) 0.0345(12) 0.0380(13) 0.000 -0.0037(10) 0.000
C22 0.0386(13) 0.0428(13) 0.0337(13) 0.000 -0.0010(10) 0.000
C23 0.0400(14) 0.0473(15) 0.0465(15) 0.000 -0.0068(12) 0.000
F23 0.0367(9) 0.1100(18) 0.0666(13) 0.000 -0.0099(9) 0.000
C24 0.0616(18) 0.0428(14) 0.0355(14) 0.000 -0.0129(13) 0.000
C25 0.070(2) 0.0452(15) 0.0349(14) 0.000 0.0051(13) 0.000
C26 0.0461(15) 0.0462(14) 0.0435(15) 0.000 0.0088(12) 0.000

_geom_special_details            
; 
 All esds (except the esd in the dihedral angle between two l.s. planes) 
 are estimated using the full covariance matrix.  The cell esds are taken 
 into account individually in the estimation of esds in distances, angles 
 and torsion angles; correlations between esds in cell parameters are only 
 used when they are defined by crystal symmetry.  An approximate (isotropic) 
 treatment of cell esds is used for estimating esds involving l.s. planes. 
;

loop_
_geom_bond_atom_site_label_1
_geom_bond_atom_site_label_2
_geom_bond_distance
_geom_bond_site_symmetry_2
_geom_bond_publ_flag
Al1 F1 1.663(2) . ?
Al1 N1 1.8878(17) . ?
Al1 N1 1.8878(17) 7_565 ?
Al1 C21 1.977(3) . ?
N1 C1 1.330(3) . ?
N1 C4 1.449(3) . ?
C1 C2 1.401(3) . ?
C1 C3 1.509(3) . ?
C4 C5 1.401(3) . ?
C4 C9 1.406(3) . ?
C5 C6 1.389(3) . ?
C5 C10 1.503(3) . ?
C6 C7 1.390(4) . ?
C7 C8 1.383(5) . ?
C7 C11 1.508(4) . ?
C8 C9 1.399(4) . ?
C9 C12 1.491(4) . ?
C21 C26 1.402(4) . ?
C21 C22 1.402(4) . ?
C22 C23 1.388(4) . ?
C23 F23 1.361(4) . ?
C23 C24 1.363(5) . ?
C24 C25 1.373(5) . ?
C25 C26 1.393(5) . ?

loop_
_geom_angle_atom_site_label_1
_geom_angle_atom_site_label_2
_geom_angle_atom_site_label_3
_geom_angle
_geom_angle_site_symmetry_1
_geom_angle_site_symmetry_3
_geom_angle_publ_flag
F1 Al1 N1 108.85(7) . . ?
F1 Al1 N1 108.84(7) . 7_565 ?
N1 Al1 N1 97.38(11) . 7_565 ?
F1 Al1 C21 108.09(12) . . ?
N1 Al1 C21 116.55(7) . . ?
N1 Al1 C21 116.55(7) 7_565 . ?
C1 N1 C4 120.02(17) . . ?
C1 N1 Al1 124.20(15) . . ?
C4 N1 Al1 115.55(12) . . ?
N1 C1 C2 123.3(2) . . ?
N1 C1 C3 120.1(2) . . ?
C2 C1 C3 116.57(19) . . ?
C1 C2 C1 127.2(2) . 7_565 ?
C5 C4 C9 121.2(2) . . ?
C5 C4 N1 119.36(18) . . ?
C9 C4 N1 119.4(2) . . ?
C6 C5 C4 118.7(2) . . ?
C6 C5 C10 119.6(2) . . ?
C4 C5 C10 121.6(2) . . ?
C5 C6 C7 121.7(3) . . ?
C8 C7 C6 118.3(2) . . ?
C8 C7 C11 121.0(3) . . ?
C6 C7 C11 120.7(3) . . ?
C7 C8 C9 122.7(2) . . ?
C8 C9 C4 117.4(2) . . ?
C8 C9 C12 120.7(2) . . ?
C4 C9 C12 121.9(2) . . ?
C26 C21 C22 116.1(3) . . ?
C26 C21 Al1 126.7(2) . . ?
C22 C21 Al1 117.2(2) . . ?
C23 C22 C21 120.1(3) . . ?
F23 C23 C24 118.5(3) . . ?
F23 C23 C22 118.5(3) . . ?
C24 C23 C22 123.0(3) . . ?
C23 C24 C25 118.3(3) . . ?
C24 C25 C26 120.0(3) . . ?
C25 C26 C21 122.6(3) . . ?

_refine_diff_density_max         0.535
_refine_diff_density_min         -0.276
_refine_diff_density_rms         0.058

_shelx_res_file                  
; 
TITL MRC1837 in Pnma 
    MRC1837.res 
    created by SHELXL-2017/1 at 08:51:12 on 28-Mar-2018 
REM Pnma (#62, found as Pbnm in bca setting) 
REM wyc-B122 
CELL 1.54184  14.538815  20.104694   8.939302  90.0000  90.0000  90.0000 
ZERR    4.00   0.000484   0.000648   0.000331   0.0000   0.0000   0.0000 
LATT  1 
SYMM -x+1/2,-y, z+1/2 
SYMM -x, y+1/2,-z 
SYMM  x+1/2,-y+1/2,-z+1/2 
SFAC C H Al F N 
UNIT 116 133 4 7 8 
TEMP -100 
  
L.S. 6 
FMAP 2 
PLAN 10 
  
ACTA 
  
REM '0.75(C29 H33 Al F2 N2), 0.25(C29 H34 Al F N2)' 
REM 0.75(Al-F), 0.25(Al-H) 
REM C29 H33.25 Al F1.75 N2 
  
REM 25% occupancy Al-H proton not located, so asu 0.125H low, and UNIT 1H low 
  
REM Occupancy of F1 0.38137 when refined freely. Set to 0.375 for simplicity 
  
WGHT    0.091200    0.409800 
FVAR       4.48419 
AL1   3    0.643495    0.250000    0.633678    10.50000    0.02857    0.03741 = 
         0.03657    0.00000   -0.00078    0.00000 
PART   1 
F1    4    0.576507    0.250000    0.784500    10.37500    0.03302    0.05201 = 
         0.04148    0.00000    0.00365    0.00000 
PART   0 
N1    5    0.728653    0.179468    0.649572    11.00000    0.03358    0.04143 = 
         0.03586   -0.00199   -0.00063    0.00395 
C1    1    0.819290    0.187555    0.657268    11.00000    0.03515    0.05518 = 
         0.03056   -0.00076   -0.00010    0.00872 
C2    1    0.862098    0.250000    0.654453    10.50000    0.02790    0.06269 = 
         0.03102    0.00000    0.00214    0.00000 
AFIX  43 
H2A   2    0.927387    0.250000    0.650162    10.50000   -1.20000 
AFIX   0 
C3    1    0.881503    0.127927    0.673795    11.00000    0.04183    0.06557 = 
         0.06205   -0.00673   -0.00460    0.01611 
AFIX 137 
H3A   2    0.872429    0.107942    0.772691    11.00000   -1.50000 
H3B   2    0.945734    0.141939    0.663199    11.00000   -1.50000 
H3C   2    0.866750    0.095174    0.596229    11.00000   -1.50000 
AFIX   0 
C4    1    0.688983    0.113854    0.667487    11.00000    0.03708    0.03761 = 
         0.04740   -0.00505   -0.00320    0.00804 
C5    1    0.663912    0.091995    0.810586    11.00000    0.04534    0.04162 = 
         0.05246    0.00385   -0.00273    0.00689 
C6    1    0.618567    0.031507    0.824610    11.00000    0.05659    0.04598 = 
         0.07484    0.01428   -0.00894    0.00274 
AFIX  43 
H6A   2    0.600711    0.016664    0.921233    11.00000   -1.20000 
AFIX   0 
C7    1    0.598629   -0.007877    0.701023    11.00000    0.06707    0.04075 = 
         0.09724    0.00991   -0.03143   -0.00071 
C8    1    0.626900    0.013923    0.561692    11.00000    0.07423    0.04041 = 
         0.08380   -0.01262   -0.03482    0.01112 
AFIX  43 
H8A   2    0.615058   -0.013384    0.477128    11.00000   -1.20000 
AFIX   0 
C9    1    0.672242    0.074569    0.540203    11.00000    0.05308    0.04492 = 
         0.05427   -0.01080   -0.01408    0.01406 
C10   1    0.687416    0.131321    0.948404    11.00000    0.07439    0.05231 = 
         0.04266    0.00489    0.00221    0.00645 
AFIX 137 
H10A  2    0.753478    0.127618    0.968535    11.00000   -1.50000 
H10B  2    0.652774    0.113846    1.033840    11.00000   -1.50000 
H10C  2    0.671319    0.178137    0.932684    11.00000   -1.50000 
AFIX   0 
C11   1    0.549848   -0.073581    0.719276    11.00000    0.10789    0.05240 = 
         0.14681    0.02571   -0.05922   -0.02220 
AFIX 137 
H11A  2    0.591736   -0.105878    0.765117    11.00000   -1.50000 
H11B  2    0.530251   -0.089919    0.621030    11.00000   -1.50000 
H11C  2    0.495860   -0.067642    0.783542    11.00000   -1.50000 
AFIX   0 
C12   1    0.702141    0.095652    0.387866    11.00000    0.06746    0.06677 = 
         0.05208   -0.01861   -0.00853    0.01691 
AFIX 137 
H12A  2    0.657671    0.127469    0.347041    11.00000   -1.50000 
H12B  2    0.705581    0.056651    0.322341    11.00000   -1.50000 
H12C  2    0.762824    0.116692    0.394089    11.00000   -1.50000 
AFIX   0 
C21   1    0.563451    0.250000    0.454924    10.50000    0.03712    0.03447 = 
         0.03798    0.00000   -0.00371    0.00000 
C22   1    0.468145    0.250000    0.479013    10.50000    0.03856    0.04275 = 
         0.03366    0.00000   -0.00101    0.00000 
AFIX  43 
H22A  2    0.444590    0.250000    0.578140    10.50000   -1.20000 
AFIX   0 
C23   1    0.408181    0.250000    0.358178    10.50000    0.03996    0.04730 = 
         0.04649    0.00000   -0.00683    0.00000 
F23   4    0.316103    0.250000    0.385646    10.50000    0.03674    0.11003 = 
         0.06661    0.00000   -0.00994    0.00000 
C24   1    0.437300    0.250000    0.213241    10.50000    0.06158    0.04279 = 
         0.03552    0.00000   -0.01289    0.00000 
AFIX  43 
H24A  2    0.394388    0.250000    0.133098    10.50000   -1.20000 
AFIX   0 
C25   1    0.530216    0.250000    0.186060    10.50000    0.06967    0.04525 = 
         0.03487    0.00000    0.00514    0.00000 
AFIX  43 
H25A  2    0.552369    0.250000    0.086082    10.50000   -1.20000 
AFIX   0 
C26   1    0.592006    0.250000    0.305113    10.50000    0.04605    0.04621 = 
         0.04351    0.00000    0.00880    0.00000 
AFIX  43 
H26A  2    0.656043    0.250000    0.283976    10.50000   -1.20000 
  
AFIX   0 
HKLF 4 
  
  
  
  
REM  MRC1837 in Pnma 
REM R1 =  0.0549 for    2027 Fo > 4sig(Fo)  and  0.0727 for all    2615 data 
REM    173 parameters refined using      0 restraints 
  
END 
  
WGHT      0.0911      0.4170 
  
REM Highest difference peak  0.535,  deepest hole -0.276,  1-sigma level  0.058 
Q1    1   0.6000  0.2500  0.5277  10.50000  0.05    0.54 
Q2    1   0.5762  0.2500  0.6630  10.50000  0.05    0.36 
Q3    1   0.6374  0.2500  0.7458  10.50000  0.05    0.34 
Q4    1   0.6169  0.2500  0.3992  10.50000  0.05    0.25 
Q5    1   0.4597  0.2500  0.4413  10.50000  0.05    0.22 
Q6    1   0.6236  0.0110  0.7702  11.00000  0.05    0.22 
Q7    1   0.7062  0.1076  1.0378  11.00000  0.05    0.22 
Q8    1   0.6812  0.0915  0.5914  11.00000  0.05    0.22 
Q9    1   0.6884  0.2001  0.6409  11.00000  0.05    0.21 
Q10   1   0.7079  0.2500  0.6322  10.50000  0.05    0.21 
;
_shelx_res_checksum              48305
####################################################################### 
# 
# This file contains crystal structure data downloaded from the 
# Cambridge Structural Database (CSD) hosted by the Cambridge 
# Crystallographic Data Centre (CCDC).
# 
# Full information about CCDC data access policies and citation 
# guidelines are available at http://www.ccdc.cam.ac.uk/access/V1 
# 
# Audit and citation data items may have been added by the CCDC. 
# Please retain this information to preserve the provenance of 
# this file and to allow appropriate attribution of the data. 
# 
#######################################################################

data_2f
_database_code_depnum_ccdc_archive 'CCDC 1917506'
loop_
_audit_author_name
_audit_author_address
'Andrew White'
;Imperial College London
United Kingdom
;
_audit_update_record             
;
2019-05-21 deposited with the CCDC.	2020-07-21 downloaded from the CCDC.
;

_audit_creation_method           SHELXL-2017/1
_shelx_SHELXL_version_number     2017/1
_chemical_name_systematic        ?
_chemical_name_common            ?
_chemical_melting_point          ?
_chemical_formula_moiety         'C35 H44 Al F3 N2, 1.5(C7 H8)'
_chemical_formula_sum            'C45.50 H56 Al F3 N2'
_chemical_formula_weight         714.90

loop_
_atom_type_symbol
_atom_type_description
_atom_type_scat_dispersion_real
_atom_type_scat_dispersion_imag
_atom_type_scat_source
C C 0.0033 0.0016 'International Tables Vol C Tables 4.2.6.8 and 6.1.1.4'
H H 0.0000 0.0000 'International Tables Vol C Tables 4.2.6.8 and 6.1.1.4'
Al Al 0.0645 0.0514 'International Tables Vol C Tables 4.2.6.8 and 6.1.1.4'
F F 0.0171 0.0103 'International Tables Vol C Tables 4.2.6.8 and 6.1.1.4'
N N 0.0061 0.0033 'International Tables Vol C Tables 4.2.6.8 and 6.1.1.4'

_space_group_crystal_system      orthorhombic
_space_group_IT_number           41
_space_group_name_H-M_alt        'A b a 2'
_space_group_name_Hall           'A 2 -2ac'

_shelx_space_group_comment       
; 
The symmetry employed for this shelxl refinement is uniquely defined 
by the following loop, which should always be used as a source of 
symmetry information in preference to the above space-group names. 
They are only intended as comments. 
;

loop_
_space_group_symop_operation_xyz
'x, y, z'
'-x, -y, z'
'x+1/2, -y+1/2, z'
'-x+1/2, y+1/2, z'
'x, y+1/2, z+1/2'
'-x, -y+1/2, z+1/2'
'x+1/2, -y+1, z+1/2'
'-x+1/2, y+1, z+1/2'

_cell_length_a                   25.1040(8)
_cell_length_b                   18.4374(8)
_cell_length_c                   17.7897(5)
_cell_angle_alpha                90
_cell_angle_beta                 90
_cell_angle_gamma                90
_cell_volume                     8234.0(5)
_cell_formula_units_Z            8
_cell_measurement_temperature    173(2)
_cell_measurement_reflns_used    2552
_cell_measurement_theta_min      2.8840
_cell_measurement_theta_max      27.5310

_exptl_crystal_description       tablets
_exptl_crystal_colour            Colourless
_exptl_crystal_density_meas      ?
_exptl_crystal_density_method    ?
_exptl_crystal_density_diffrn    1.153
_exptl_crystal_F_000             3064
_exptl_transmission_factor_min   ?
_exptl_transmission_factor_max   ?
_exptl_crystal_size_max          0.573
_exptl_crystal_size_mid          0.172
_exptl_crystal_size_min          0.082
_exptl_absorpt_coefficient_mu    0.095
_shelx_estimated_absorpt_T_min   ?
_shelx_estimated_absorpt_T_max   ?
_exptl_absorpt_correction_type   analytical
_exptl_absorpt_correction_T_min  0.975
_exptl_absorpt_correction_T_max  0.993
_exptl_absorpt_process_details   
; 
CrysAlisPro 1.171.38.46 (Rigaku Oxford Diffraction, 2015) 
Analytical numeric absorption correction using a multifaceted crystal 
model based on expressions derived by R.C. Clark & J.S. Reid. 
(Clark, R. C. & Reid, J. S. (1995). Acta Cryst. A51, 887-897) 
Empirical absorption correction using spherical harmonics, 
implemented in SCALE3 ABSPACK scaling algorithm. 
;
_exptl_absorpt_special_details   ?
_diffrn_ambient_temperature      173(2)
_diffrn_radiation_wavelength     0.71073
_diffrn_radiation_type           MoK\a
_diffrn_source                   'Enhance (Mo) X-ray Source'
_diffrn_measurement_device_type  'Agilent Xcalibur 3 E'
_diffrn_measurement_method       'omega scans'
_diffrn_detector_area_resol_mean 16.0382
_diffrn_reflns_number            8895
_diffrn_reflns_av_unetI/netI     0.0369
_diffrn_reflns_av_R_equivalents  0.0205
_diffrn_reflns_limit_h_min       -15
_diffrn_reflns_limit_h_max       30
_diffrn_reflns_limit_k_min       -13
_diffrn_reflns_limit_k_max       23
_diffrn_reflns_limit_l_min       -23
_diffrn_reflns_limit_l_max       13
_diffrn_reflns_theta_min         2.741
_diffrn_reflns_theta_max         28.323
_diffrn_reflns_theta_full        25.242
_diffrn_measured_fraction_theta_max 0.810
_diffrn_measured_fraction_theta_full 0.987
_diffrn_reflns_Laue_measured_fraction_max 0.810
_diffrn_reflns_Laue_measured_fraction_full 0.987
_diffrn_reflns_point_group_measured_fraction_max 0.549
_diffrn_reflns_point_group_measured_fraction_full 0.688
_reflns_number_total             5630
_reflns_number_gt                4906
_reflns_threshold_expression     'I > 2\s(I)'
_reflns_Friedel_coverage         0.313
_reflns_Friedel_fraction_max     0.271
_reflns_Friedel_fraction_full    0.366

_reflns_special_details          
; 
 Reflections were merged by SHELXL according to the crystal 
 class for the calculation of statistics and refinement. 
  
 _reflns_Friedel_fraction is defined as the number of unique 
 Friedel pairs measured divided by the number that would be 
 possible theoretically, ignoring centric projections and 
 systematic absences. 
;

_computing_data_collection       'CrysAlisPro, Rigaku OD'
_computing_cell_refinement       'CrysAlisPro, Rigaku OD'
_computing_data_reduction        'CrysAlisPro, Rigaku OD'
_computing_structure_solution    'SHELXS-2014 (Sheldrick, 2017)'
_computing_structure_refinement  'SHELXL-2017/1 (Sheldrick, 2017)'
_computing_molecular_graphics    'Bruker SHELXTL'
_computing_publication_material  'CIFTAB-2014 (Sheldrick, 2017)'
_refine_special_details          ?
_refine_ls_structure_factor_coef Fsqd
_refine_ls_matrix_type           full
_refine_ls_weighting_scheme      calc
_refine_ls_weighting_details     
'w=1/[\s^2^(Fo^2^)+(0.0427P)^2^+2.0167P] where P=(Fo^2^+2Fc^2^)/3'
_atom_sites_solution_primary     ?
_atom_sites_solution_secondary   ?
_atom_sites_solution_hydrogens   geom
_refine_ls_hydrogen_treatment    constr
_refine_ls_extinction_method     none
_refine_ls_extinction_coef       .
_refine_ls_abs_structure_details 
; 
 Flack x determined using 1188 quotients [(I+)-(I-)]/[(I+)+(I-)] 
 (Parsons, Flack and Wagner, Acta Cryst. B69 (2013) 249-259). 
;
_refine_ls_abs_structure_Flack   -0.01(10)
_chemical_absolute_configuration .
_refine_ls_number_reflns         5630
_refine_ls_number_parameters     496
_refine_ls_number_restraints     43
_refine_ls_R_factor_all          0.0454
_refine_ls_R_factor_gt           0.0353
_refine_ls_wR_factor_ref         0.0850
_refine_ls_wR_factor_gt          0.0796
_refine_ls_goodness_of_fit_ref   1.023
_refine_ls_restrained_S_all      1.024
_refine_ls_shift/su_max          0.001
_refine_ls_shift/su_mean         0.000

loop_
_atom_site_label
_atom_site_type_symbol
_atom_site_fract_x
_atom_site_fract_y
_atom_site_fract_z
_atom_site_U_iso_or_equiv
_atom_site_adp_type
_atom_site_occupancy
_atom_site_site_symmetry_order
_atom_site_calc_flag
_atom_site_refinement_flags_posn
_atom_site_refinement_flags_adp
_atom_site_refinement_flags_occupancy
_atom_site_disorder_assembly
_atom_site_disorder_group
Al1 Al 0.21824(3) 0.62222(4) 0.30956(4) 0.02057(16) Uani 1 1 d . . . . .
F1 F 0.19436(6) 0.56168(8) 0.24885(8) 0.0327(4) Uani 1 1 d . . . . .
N1 N 0.20561(8) 0.59318(11) 0.40943(12) 0.0236(5) Uani 1 1 d . . . . .
C1 C 0.18675(11) 0.63922(14) 0.46124(15) 0.0297(6) Uani 1 1 d . . . . .
C2 C 0.16901(11) 0.70933(14) 0.44385(15) 0.0296(6) Uani 1 1 d . . . . .
H2A H 0.161953 0.740194 0.485438 0.035 Uiso 1 1 calc R U . . .
C3 C 0.16045(10) 0.73927(13) 0.37278(15) 0.0249(6) Uani 1 1 d . . . . .
N3 N 0.17600(7) 0.70652(10) 0.30933(12) 0.0221(4) Uani 1 1 d . . . . .
C4 C 0.18258(16) 0.61574(19) 0.54211(17) 0.0540(9) Uani 1 1 d . . . . .
H4A H 0.174477 0.563792 0.544299 0.081 Uiso 1 1 calc R U . . .
H4B H 0.154095 0.643083 0.566927 0.081 Uiso 1 1 calc R U . . .
H4C H 0.216455 0.625081 0.567722 0.081 Uiso 1 1 calc R U . . .
C5 C 0.13221(11) 0.81094(14) 0.36863(17) 0.0332(6) Uani 1 1 d . . . . .
H5A H 0.156739 0.847972 0.349560 0.050 Uiso 1 1 calc R U . . .
H5B H 0.119868 0.824768 0.418893 0.050 Uiso 1 1 calc R U . . .
H5C H 0.101581 0.806875 0.334734 0.050 Uiso 1 1 calc R U . . .
C6 C 0.21780(10) 0.51870(14) 0.42952(14) 0.0262(6) Uani 1 1 d . . . . .
C7 C 0.17918(11) 0.46489(14) 0.41445(17) 0.0311(6) Uani 1 1 d . . . . .
C8 C 0.19194(12) 0.39314(15) 0.42976(18) 0.0381(7) Uani 1 1 d . . . . .
H8A H 0.166598 0.356231 0.419275 0.046 Uiso 1 1 calc R U . . .
C9 C 0.24063(12) 0.37431(15) 0.45987(17) 0.0376(7) Uani 1 1 d . . . . .
H9A H 0.248703 0.324864 0.469674 0.045 Uiso 1 1 calc R U . . .
C10 C 0.27760(12) 0.42758(15) 0.47571(16) 0.0346(7) Uani 1 1 d . . . . .
H10A H 0.310785 0.414331 0.497412 0.042 Uiso 1 1 calc R U . . .
C11 C 0.26724(11) 0.50062(14) 0.46049(14) 0.0289(6) Uani 1 1 d . . . . .
C12 C 0.12422(12) 0.48282(16) 0.3834(2) 0.0464(9) Uani 1 1 d . . . . .
H12A H 0.125174 0.533949 0.364662 0.056 Uiso 1 1 calc R U . . .
C13 C 0.10862(15) 0.43437(18) 0.3177(3) 0.0759(13) Uani 1 1 d . . . . .
H13A H 0.133751 0.441552 0.276163 0.114 Uiso 1 1 calc R U . . .
H13B H 0.072580 0.446856 0.300882 0.114 Uiso 1 1 calc R U . . .
H13C H 0.109476 0.383507 0.333609 0.114 Uiso 1 1 calc R U . . .
C14 C 0.08327(16) 0.4791(3) 0.4468(4) 0.1048(19) Uani 1 1 d . . . . .
H14A H 0.082744 0.430067 0.467917 0.157 Uiso 1 1 calc R U . . .
H14B H 0.047919 0.491067 0.426924 0.157 Uiso 1 1 calc R U . . .
H14C H 0.092863 0.513938 0.486155 0.157 Uiso 1 1 calc R U . . .
C15 C 0.31063(13) 0.55582(16) 0.47878(18) 0.0394(7) Uani 1 1 d . . . . .
H15A H 0.297467 0.604924 0.463783 0.047 Uiso 1 1 calc R U . . .
C16 C 0.32276(18) 0.5573(2) 0.5630(2) 0.0674(11) Uani 1 1 d . . . . .
H16A H 0.290066 0.568163 0.590924 0.101 Uiso 1 1 calc R U . . .
H16B H 0.349467 0.594741 0.573391 0.101 Uiso 1 1 calc R U . . .
H16C H 0.336520 0.509905 0.578694 0.101 Uiso 1 1 calc R U . . .
C17 C 0.36141(12) 0.53996(19) 0.4344(2) 0.0548(10) Uani 1 1 d . . . . .
H17A H 0.376222 0.493308 0.450513 0.082 Uiso 1 1 calc R U . . .
H17B H 0.387517 0.578469 0.443558 0.082 Uiso 1 1 calc R U . . .
H17C H 0.353055 0.537924 0.380616 0.082 Uiso 1 1 calc R U . . .
C18 C 0.15740(10) 0.73353(13) 0.23690(15) 0.0251(6) Uani 1 1 d . . . . .
C19 C 0.18885(11) 0.78275(14) 0.19645(16) 0.0310(6) Uani 1 1 d . . . . .
C20 C 0.17191(13) 0.80229(16) 0.12464(18) 0.0426(8) Uani 1 1 d . . . . .
H20A H 0.192461 0.835707 0.096166 0.051 Uiso 1 1 calc R U . . .
C21 C 0.12554(14) 0.77381(18) 0.09394(19) 0.0498(8) Uani 1 1 d . . . . .
H21A H 0.115351 0.786138 0.044122 0.060 Uiso 1 1 calc R U . . .
C22 C 0.09448(12) 0.72774(16) 0.13592(17) 0.0412(8) Uani 1 1 d . . . . .
H22A H 0.062043 0.710087 0.115391 0.049 Uiso 1 1 calc R U . . .
C23 C 0.10954(11) 0.70639(14) 0.20789(16) 0.0305(6) Uani 1 1 d . . . . .
C24 C 0.23947(11) 0.81754(15) 0.22714(17) 0.0347(7) Uani 1 1 d . . . . .
H24A H 0.245691 0.797897 0.278792 0.042 Uiso 1 1 calc R U . . .
C25 C 0.23312(14) 0.90019(16) 0.2336(2) 0.0512(9) Uani 1 1 d . . . . .
H25A H 0.229278 0.921150 0.183220 0.077 Uiso 1 1 calc R U . . .
H25B H 0.264646 0.920773 0.258062 0.077 Uiso 1 1 calc R U . . .
H25C H 0.201389 0.911379 0.263476 0.077 Uiso 1 1 calc R U . . .
C26 C 0.28803(13) 0.79897(18) 0.1792(2) 0.0467(8) Uani 1 1 d . . . . .
H26A H 0.290919 0.746189 0.174135 0.070 Uiso 1 1 calc R U . . .
H26B H 0.320223 0.817901 0.203438 0.070 Uiso 1 1 calc R U . . .
H26C H 0.284137 0.820895 0.129345 0.070 Uiso 1 1 calc R U . . .
C27 C 0.07320(11) 0.65607(16) 0.25211(18) 0.0372(7) Uani 1 1 d . . . . .
H27A H 0.091977 0.642302 0.299590 0.045 Uiso 1 1 calc R U . . .
C28 C 0.06026(13) 0.58709(17) 0.2097(2) 0.0498(9) Uani 1 1 d . . . . .
H28A H 0.040759 0.599158 0.163605 0.075 Uiso 1 1 calc R U . . .
H28B H 0.038265 0.555516 0.241286 0.075 Uiso 1 1 calc R U . . .
H28C H 0.093392 0.561951 0.196605 0.075 Uiso 1 1 calc R U . . .
C29 C 0.02102(13) 0.6955(2) 0.2737(2) 0.0604(10) Uani 1 1 d . . . . .
H29A H 0.029527 0.739841 0.301576 0.091 Uiso 1 1 calc R U . . .
H29B H -0.000812 0.663581 0.305158 0.091 Uiso 1 1 calc R U . . .
H29C H 0.001291 0.708050 0.227960 0.091 Uiso 1 1 calc R U . . .
C31 C 0.29460(10) 0.63720(14) 0.28977(14) 0.0259(6) Uani 1 1 d . . . . .
C32 C 0.32486(11) 0.68610(14) 0.32994(16) 0.0312(6) Uani 1 1 d . . . . .
F32 F 0.30068(7) 0.72614(8) 0.38514(10) 0.0424(4) Uani 1 1 d . . . . .
C33 C 0.37821(11) 0.69684(15) 0.3190(2) 0.0407(8) Uani 1 1 d . . . . .
F33 F 0.40488(7) 0.74557(11) 0.36246(14) 0.0652(6) Uani 1 1 d . . . . .
C34 C 0.40542(12) 0.65788(18) 0.2655(2) 0.0475(9) Uani 1 1 d . . . . .
H34A H 0.442397 0.665483 0.257332 0.057 Uiso 1 1 calc R U . . .
C35 C 0.37718(12) 0.60693(18) 0.22377(18) 0.0443(8) Uani 1 1 d . . . . .
H35A H 0.395071 0.578500 0.187078 0.053 Uiso 1 1 calc R U . . .
C36 C 0.32322(11) 0.59756(16) 0.23548(16) 0.0333(7) Uani 1 1 d . . . . .
H36A H 0.304681 0.563013 0.205730 0.040 Uiso 1 1 calc R U . . .
C40 C 0.0265(2) 0.6870(3) 0.5127(4) 0.114(2) Uani 1 1 d . . . . .
H40A H 0.051483 0.670785 0.473893 0.170 Uiso 1 1 calc R U . . .
H40B H -0.010115 0.678395 0.495675 0.170 Uiso 1 1 calc R U . . .
H40C H 0.032915 0.659839 0.559200 0.170 Uiso 1 1 calc R U . . .
C41 C 0.03415(15) 0.7648(2) 0.5268(2) 0.0620(11) Uani 1 1 d . . . . .
C42 C 0.06799(15) 0.7906(3) 0.5820(2) 0.0612(10) Uani 1 1 d . . . . .
H42 H 0.087014 0.757169 0.612508 0.073 Uiso 1 1 calc R U . . .
C43 C 0.07463(15) 0.8643(3) 0.5936(2) 0.0659(11) Uani 1 1 d . . . . .
H43 H 0.098491 0.880392 0.631578 0.079 Uiso 1 1 calc R U . . .
C44 C 0.04788(15) 0.9138(2) 0.5522(2) 0.0642(11) Uani 1 1 d . . . . .
H44 H 0.052642 0.964192 0.560897 0.077 Uiso 1 1 calc R U . . .
C45 C 0.01394(15) 0.8900(3) 0.4977(2) 0.0625(11) Uani 1 1 d . . . . .
H45 H -0.004997 0.924481 0.468376 0.075 Uiso 1 1 calc R U . . .
C46 C 0.00641(14) 0.8173(3) 0.4840(2) 0.0647(11) Uani 1 1 d . . . . .
H46 H -0.017513 0.802275 0.445630 0.078 Uiso 1 1 calc R U . . .
C50 C 0.5586(7) 0.5816(8) 0.2001(11) 0.118(6) Uani 0.5 1 d . U P A -1
H50A H 0.574023 0.580535 0.149471 0.177 Uiso 0.5 1 calc R U P A -1
H50B H 0.586656 0.572215 0.237223 0.177 Uiso 0.5 1 calc R U P A -1
H50C H 0.542867 0.629336 0.209482 0.177 Uiso 0.5 1 calc R U P A -1
C51 C 0.5172(2) 0.5254(3) 0.2063(3) 0.075(2) Uani 0.5 1 d G U P A -1
C52 C 0.4950(3) 0.4952(4) 0.1419(3) 0.071(2) Uani 0.5 1 d G U P A -1
H52A H 0.506754 0.510501 0.093683 0.085 Uiso 0.5 1 calc R U P A -1
C53 C 0.4557(3) 0.4424(4) 0.1480(3) 0.065(2) Uani 0.5 1 d G U P A -1
H53A H 0.440511 0.421775 0.104045 0.078 Uiso 0.5 1 calc R U P A -1
C54 C 0.4385(3) 0.4200(3) 0.2186(4) 0.064(4) Uani 0.5 1 d G U P A -1
H54A H 0.411570 0.383971 0.222783 0.077 Uiso 0.5 1 calc R U P A -1
C55 C 0.4606(3) 0.4502(3) 0.2830(3) 0.0611(19) Uani 0.5 1 d G U P A -1
H55A H 0.448872 0.434893 0.331161 0.073 Uiso 0.5 1 calc R U P A -1
C56 C 0.5000(3) 0.5029(4) 0.2768(3) 0.074(2) Uani 0.5 1 d G U P A -1
H56A H 0.515115 0.523620 0.320801 0.088 Uiso 0.5 1 calc R U P A -1

loop_
_atom_site_aniso_label
_atom_site_aniso_U_11
_atom_site_aniso_U_22
_atom_site_aniso_U_33
_atom_site_aniso_U_23
_atom_site_aniso_U_13
_atom_site_aniso_U_12
Al1 0.0201(3) 0.0226(3) 0.0190(3) 0.0002(3) 0.0007(3) 0.0017(3)
F1 0.0330(9) 0.0351(8) 0.0300(8) -0.0067(7) -0.0046(7) 0.0004(7)
N1 0.0243(11) 0.0250(11) 0.0214(11) 0.0018(10) 0.0029(9) 0.0018(9)
C1 0.0307(15) 0.0351(15) 0.0234(14) 0.0007(13) 0.0044(12) -0.0010(11)
C2 0.0332(15) 0.0299(14) 0.0256(14) -0.0049(12) 0.0042(12) -0.0006(12)
C3 0.0185(13) 0.0270(14) 0.0293(14) -0.0020(13) 0.0025(12) -0.0020(10)
N3 0.0187(10) 0.0254(10) 0.0223(10) 0.0008(11) 0.0003(10) 0.0011(8)
C4 0.084(3) 0.051(2) 0.0266(16) 0.0048(15) 0.0144(17) 0.0201(18)
C5 0.0320(15) 0.0315(15) 0.0361(16) -0.0035(13) -0.0009(14) 0.0074(11)
C6 0.0321(15) 0.0260(13) 0.0205(13) 0.0023(11) 0.0056(11) 0.0024(11)
C7 0.0305(15) 0.0287(14) 0.0342(15) 0.0047(13) 0.0065(13) 0.0007(11)
C8 0.0398(17) 0.0304(15) 0.0440(18) 0.0050(14) 0.0057(15) -0.0031(13)
C9 0.0478(19) 0.0266(14) 0.0382(17) 0.0057(14) 0.0039(15) 0.0062(13)
C10 0.0403(17) 0.0370(16) 0.0266(14) 0.0056(13) -0.0023(13) 0.0082(13)
C11 0.0352(15) 0.0321(14) 0.0195(13) 0.0049(12) 0.0001(12) 0.0013(11)
C12 0.0303(16) 0.0318(16) 0.077(3) 0.0124(17) -0.0035(17) -0.0026(12)
C13 0.059(2) 0.047(2) 0.122(4) 0.005(3) -0.049(3) -0.0053(17)
C14 0.039(2) 0.129(4) 0.147(5) 0.036(4) 0.033(3) 0.014(3)
C15 0.0449(18) 0.0344(16) 0.0389(17) 0.0097(14) -0.0153(15) -0.0035(13)
C16 0.091(3) 0.063(2) 0.049(2) 0.001(2) -0.038(2) -0.009(2)
C17 0.0357(18) 0.057(2) 0.071(2) 0.0265(19) -0.0135(18) -0.0004(15)
C18 0.0235(14) 0.0263(13) 0.0254(13) -0.0001(12) -0.0018(12) 0.0060(10)
C19 0.0309(15) 0.0296(14) 0.0324(15) 0.0068(13) 0.0027(13) 0.0045(12)
C20 0.0485(19) 0.0425(17) 0.0370(17) 0.0159(15) 0.0004(16) 0.0027(14)
C21 0.057(2) 0.059(2) 0.0341(16) 0.0153(17) -0.0114(16) 0.0080(18)
C22 0.0380(18) 0.0463(17) 0.0393(17) 0.0014(16) -0.0176(15) 0.0047(14)
C23 0.0253(14) 0.0345(15) 0.0316(15) 0.0002(13) -0.0031(12) 0.0070(11)
C24 0.0305(16) 0.0347(15) 0.0388(16) 0.0095(14) 0.0020(14) -0.0044(12)
C25 0.048(2) 0.0366(16) 0.069(2) 0.0078(17) 0.0041(18) -0.0060(14)
C26 0.0388(19) 0.0492(19) 0.052(2) 0.0156(17) 0.0079(16) 0.0005(15)
C27 0.0260(15) 0.0457(17) 0.0398(17) 0.0040(15) -0.0054(13) -0.0040(12)
C28 0.0366(18) 0.0446(18) 0.068(2) -0.0012(18) -0.0055(18) -0.0066(14)
C29 0.0326(18) 0.074(2) 0.075(3) -0.015(2) 0.0126(18) -0.0058(16)
C31 0.0239(13) 0.0254(13) 0.0284(15) 0.0078(11) 0.0029(11) 0.0060(10)
C32 0.0285(15) 0.0277(14) 0.0373(16) 0.0061(13) -0.0013(13) 0.0048(11)
F32 0.0419(10) 0.0354(9) 0.0499(11) -0.0115(8) -0.0024(8) 0.0024(8)
C33 0.0289(15) 0.0349(15) 0.058(2) 0.0120(16) -0.0089(16) -0.0032(12)
F33 0.0406(11) 0.0548(12) 0.1002(17) 0.0054(12) -0.0201(12) -0.0121(9)
C34 0.0223(16) 0.059(2) 0.062(2) 0.0210(19) 0.0022(16) 0.0025(15)
C35 0.0343(17) 0.059(2) 0.0396(17) 0.0110(16) 0.0119(15) 0.0183(15)
C36 0.0310(16) 0.0405(15) 0.0284(15) 0.0083(14) 0.0053(13) 0.0065(12)
C40 0.080(4) 0.090(4) 0.171(6) -0.013(4) 0.050(4) -0.011(3)
C41 0.041(2) 0.075(3) 0.070(3) -0.004(2) 0.027(2) -0.0034(18)
C42 0.044(2) 0.088(3) 0.051(2) 0.014(2) 0.0154(19) 0.018(2)
C43 0.044(2) 0.100(3) 0.053(2) -0.001(2) 0.0067(19) 0.011(2)
C44 0.042(2) 0.077(3) 0.073(3) 0.002(2) 0.015(2) 0.0047(19)
C45 0.046(2) 0.084(3) 0.057(2) 0.015(2) 0.0093(19) 0.009(2)
C46 0.031(2) 0.107(4) 0.056(2) -0.002(2) 0.0096(17) -0.002(2)
C50 0.095(13) 0.084(12) 0.175(14) 0.019(11) 0.018(11) -0.005(10)
C51 0.042(4) 0.040(4) 0.145(8) 0.003(5) 0.003(5) 0.001(3)
C52 0.065(5) 0.060(4) 0.087(5) -0.009(7) 0.046(6) 0.004(3)
C53 0.077(6) 0.055(5) 0.062(5) -0.007(4) 0.015(5) -0.005(4)
C54 0.056(7) 0.052(7) 0.085(7) 0.004(6) 0.016(6) -0.015(6)
C55 0.059(5) 0.058(4) 0.066(5) 0.007(4) -0.002(4) 0.003(4)
C56 0.062(4) 0.065(4) 0.094(5) 0.034(9) 0.016(11) 0.016(3)

_geom_special_details            
; 
 All esds (except the esd in the dihedral angle between two l.s. planes) 
 are estimated using the full covariance matrix.  The cell esds are taken 
 into account individually in the estimation of esds in distances, angles 
 and torsion angles; correlations between esds in cell parameters are only 
 used when they are defined by crystal symmetry.  An approximate (isotropic) 
 treatment of cell esds is used for estimating esds involving l.s. planes. 
;

loop_
_geom_bond_atom_site_label_1
_geom_bond_atom_site_label_2
_geom_bond_distance
_geom_bond_site_symmetry_2
_geom_bond_publ_flag
Al1 F1 1.6650(16) . ?
Al1 N3 1.881(2) . ?
Al1 N1 1.882(2) . ?
Al1 C31 1.968(3) . ?
N1 C1 1.339(3) . ?
N1 C6 1.452(3) . ?
C1 C2 1.402(4) . ?
C1 C4 1.506(4) . ?
C2 C3 1.396(4) . ?
C3 N3 1.338(3) . ?
C3 C5 1.502(4) . ?
N3 C18 1.458(3) . ?
C6 C11 1.398(4) . ?
C6 C7 1.413(4) . ?
C7 C8 1.388(4) . ?
C7 C12 1.523(4) . ?
C8 C9 1.379(4) . ?
C9 C10 1.380(4) . ?
C10 C11 1.398(4) . ?
C11 C15 1.526(4) . ?
C12 C13 1.523(5) . ?
C12 C14 1.528(6) . ?
C15 C17 1.528(5) . ?
C15 C16 1.529(5) . ?
C18 C23 1.400(4) . ?
C18 C19 1.402(4) . ?
C19 C20 1.394(4) . ?
C19 C24 1.525(4) . ?
C20 C21 1.389(5) . ?
C21 C22 1.374(5) . ?
C22 C23 1.392(4) . ?
C23 C27 1.520(4) . ?
C24 C26 1.526(4) . ?
C24 C25 1.537(4) . ?
C27 C28 1.514(4) . ?
C27 C29 1.546(4) . ?
C31 C32 1.379(4) . ?
C31 C36 1.408(4) . ?
C32 C33 1.368(4) . ?
C32 F32 1.370(3) . ?
C33 F33 1.361(4) . ?
C33 C34 1.374(5) . ?
C34 C35 1.392(5) . ?
C35 C36 1.381(4) . ?
C40 C41 1.469(6) . ?
C41 C42 1.384(6) . ?
C41 C46 1.415(6) . ?
C42 C43 1.384(6) . ?
C43 C44 1.352(6) . ?
C44 C45 1.364(6) . ?
C45 C46 1.375(6) . ?
C50 C51 1.473(12) . ?
C51 C52 1.3900 . ?
C51 C56 1.3900 . ?
C52 C53 1.3900 . ?
C53 C54 1.3900 . ?
C54 C55 1.3900 . ?
C55 C56 1.3900 . ?

loop_
_geom_angle_atom_site_label_1
_geom_angle_atom_site_label_2
_geom_angle_atom_site_label_3
_geom_angle
_geom_angle_site_symmetry_1
_geom_angle_site_symmetry_3
_geom_angle_publ_flag
F1 Al1 N3 110.46(9) . . ?
F1 Al1 N1 111.15(9) . . ?
N3 Al1 N1 98.17(10) . . ?
F1 Al1 C31 109.19(10) . . ?
N3 Al1 C31 115.63(10) . . ?
N1 Al1 C31 111.89(10) . . ?
C1 N1 C6 120.3(2) . . ?
C1 N1 Al1 121.91(17) . . ?
C6 N1 Al1 117.77(16) . . ?
N1 C1 C2 123.0(2) . . ?
N1 C1 C4 120.0(2) . . ?
C2 C1 C4 117.0(2) . . ?
C3 C2 C1 127.8(2) . . ?
N3 C3 C2 122.7(2) . . ?
N3 C3 C5 119.6(2) . . ?
C2 C3 C5 117.7(2) . . ?
C3 N3 C18 119.86(19) . . ?
C3 N3 Al1 122.36(18) . . ?
C18 N3 Al1 117.67(16) . . ?
C11 C6 C7 121.1(2) . . ?
C11 C6 N1 120.6(2) . . ?
C7 C6 N1 118.2(2) . . ?
C8 C7 C6 118.3(3) . . ?
C8 C7 C12 119.2(3) . . ?
C6 C7 C12 122.6(2) . . ?
C9 C8 C7 121.4(3) . . ?
C8 C9 C10 119.7(3) . . ?
C9 C10 C11 121.4(3) . . ?
C10 C11 C6 118.1(2) . . ?
C10 C11 C15 117.9(2) . . ?
C6 C11 C15 124.0(2) . . ?
C13 C12 C7 112.6(3) . . ?
C13 C12 C14 111.6(3) . . ?
C7 C12 C14 109.4(3) . . ?
C11 C15 C17 111.0(3) . . ?
C11 C15 C16 111.3(3) . . ?
C17 C15 C16 110.1(3) . . ?
C23 C18 C19 121.7(2) . . ?
C23 C18 N3 118.6(2) . . ?
C19 C18 N3 119.6(2) . . ?
C20 C19 C18 117.8(3) . . ?
C20 C19 C24 118.3(2) . . ?
C18 C19 C24 123.9(2) . . ?
C21 C20 C19 121.2(3) . . ?
C22 C21 C20 119.7(3) . . ?
C21 C22 C23 121.4(3) . . ?
C22 C23 C18 118.1(3) . . ?
C22 C23 C27 119.1(3) . . ?
C18 C23 C27 122.8(2) . . ?
C19 C24 C26 111.8(3) . . ?
C19 C24 C25 110.9(2) . . ?
C26 C24 C25 110.3(2) . . ?
C28 C27 C23 112.5(3) . . ?
C28 C27 C29 109.7(3) . . ?
C23 C27 C29 110.5(2) . . ?
C32 C31 C36 114.4(2) . . ?
C32 C31 Al1 122.4(2) . . ?
C36 C31 Al1 123.1(2) . . ?
C33 C32 F32 117.2(3) . . ?
C33 C32 C31 124.1(3) . . ?
F32 C32 C31 118.7(2) . . ?
F33 C33 C32 119.8(3) . . ?
F33 C33 C34 119.6(3) . . ?
C32 C33 C34 120.6(3) . . ?
C33 C34 C35 118.0(3) . . ?
C36 C35 C34 120.2(3) . . ?
C35 C36 C31 122.6(3) . . ?
C42 C41 C46 116.7(4) . . ?
C42 C41 C40 122.5(5) . . ?
C46 C41 C40 120.8(5) . . ?
C41 C42 C43 121.2(4) . . ?
C44 C43 C42 121.4(4) . . ?
C43 C44 C45 118.8(4) . . ?
C44 C45 C46 121.7(4) . . ?
C45 C46 C41 120.3(4) . . ?
C52 C51 C56 120.0 . . ?
C52 C51 C50 120.2(9) . . ?
C56 C51 C50 119.8(9) . . ?
C53 C52 C51 120.0 . . ?
C52 C53 C54 120.0 . . ?
C55 C54 C53 120.0 . . ?
C54 C55 C56 120.0 . . ?
C55 C56 C51 120.0 . . ?

_refine_diff_density_max         0.201
_refine_diff_density_min         -0.192
_refine_diff_density_rms         0.034

_shelx_res_file                  
; 
TITL MRC18123 in Aea2 
    MRC18123.res 
    created by SHELXL-2017/1 at 08:22:25 on 19-Dec-2018 
REM Aea2 (#41, found as C2ce in -cba setting) 
REM FR-122 
CELL 0.71073  25.104025  18.437440  17.789659  90.0000  90.0000  90.0000 
ZERR    8.00   0.000846   0.000805   0.000535   0.0000   0.0000   0.0000 
LATT -5 
SYMM -x,-y, z 
SYMM  x+1/2,-y+1/2, z 
SYMM -x+1/2, y+1/2, z 
SFAC C H Al F N 
UNIT 364 448 8 24 16 
TEMP -100 
  
L.S. 6 
OMIT     1   3   1 
OMIT     1   3  -1 
OMIT     1   2  -2 
OMIT     2   0  -2 
FMAP 2 
PLAN 10 
  
ACTA 
  
REM 'C35 H44 Al F3 N2, 1.5(C7 H8)' 
REM C35 H44 Al F3 N2, C10.5 H12 
REM C45.5 H56 Al F3 N2 
  
REM C50 toluene disordered across C2 axis 
SIMU 0.02 0.02 2 C50 > C56 
  
WGHT    0.042700    2.016700 
FVAR       2.64178 
AL1   3    0.218242    0.622224    0.309563    11.00000    0.02013    0.02263 = 
         0.01895    0.00022    0.00070    0.00166 
F1    4    0.194358    0.561677    0.248848    11.00000    0.03304    0.03511 = 
         0.03001   -0.00666   -0.00457    0.00037 
N1    5    0.205613    0.593182    0.409432    11.00000    0.02434    0.02502 = 
         0.02143    0.00178    0.00294    0.00179 
C1    1    0.186754    0.639218    0.461235    11.00000    0.03070    0.03506 = 
         0.02335    0.00068    0.00437   -0.00100 
C2    1    0.169008    0.709332    0.443850    11.00000    0.03320    0.02988 = 
         0.02562   -0.00494    0.00417   -0.00059 
AFIX  43 
H2A   2    0.161953    0.740194    0.485438    11.00000   -1.20000 
AFIX   0 
C3    1    0.160454    0.739269    0.372777    11.00000    0.01849    0.02699 = 
         0.02930   -0.00200    0.00253   -0.00199 
N3    5    0.176003    0.706521    0.309334    11.00000    0.01866    0.02539 = 
         0.02227    0.00077    0.00029    0.00106 
C4    1    0.182581    0.615744    0.542108    11.00000    0.08403    0.05134 = 
         0.02664    0.00483    0.01444    0.02012 
AFIX 137 
H4A   2    0.174477    0.563792    0.544299    11.00000   -1.50000 
H4B   2    0.154095    0.643083    0.566927    11.00000   -1.50000 
H4C   2    0.216455    0.625081    0.567722    11.00000   -1.50000 
AFIX   0 
C5    1    0.132207    0.810945    0.368631    11.00000    0.03196    0.03150 = 
         0.03609   -0.00351   -0.00093    0.00741 
AFIX 137 
H5A   2    0.156739    0.847972    0.349560    11.00000   -1.50000 
H5B   2    0.119868    0.824768    0.418893    11.00000   -1.50000 
H5C   2    0.101581    0.806875    0.334734    11.00000   -1.50000 
AFIX   0 
C6    1    0.217797    0.518697    0.429516    11.00000    0.03214    0.02604 = 
         0.02048    0.00231    0.00559    0.00243 
C7    1    0.179180    0.464894    0.414453    11.00000    0.03048    0.02872 = 
         0.03421    0.00469    0.00654    0.00068 
C8    1    0.191940    0.393136    0.429761    11.00000    0.03982    0.03036 = 
         0.04397    0.00497    0.00572   -0.00309 
AFIX  43 
H8A   2    0.166598    0.356231    0.419275    11.00000   -1.20000 
AFIX   0 
C9    1    0.240633    0.374307    0.459871    11.00000    0.04784    0.02659 = 
         0.03824    0.00568    0.00392    0.00618 
AFIX  43 
H9A   2    0.248703    0.324864    0.469674    11.00000   -1.20000 
AFIX   0 
C10   1    0.277604    0.427578    0.475713    11.00000    0.04029    0.03696 = 
         0.02656    0.00559   -0.00229    0.00818 
AFIX  43 
H10A  2    0.310785    0.414331    0.497412    11.00000   -1.20000 
AFIX   0 
C11   1    0.267238    0.500619    0.460493    11.00000    0.03517    0.03212 = 
         0.01954    0.00487    0.00013    0.00128 
C12   1    0.124218    0.482821    0.383370    11.00000    0.03034    0.03177 = 
         0.07711    0.01241   -0.00352   -0.00259 
AFIX  13 
H12A  2    0.125174    0.533949    0.364662    11.00000   -1.20000 
AFIX   0 
C13   1    0.108616    0.434367    0.317651    11.00000    0.05919    0.04688 = 
         0.12171    0.00503   -0.04917   -0.00531 
AFIX 137 
H13A  2    0.133751    0.441552    0.276163    11.00000   -1.50000 
H13B  2    0.072580    0.446856    0.300882    11.00000   -1.50000 
H13C  2    0.109476    0.383507    0.333609    11.00000   -1.50000 
AFIX   0 
C14   1    0.083266    0.479144    0.446774    11.00000    0.03851    0.12851 = 
         0.14734    0.03561    0.03260    0.01357 
AFIX 137 
H14A  2    0.082744    0.430067    0.467917    11.00000   -1.50000 
H14B  2    0.047919    0.491067    0.426924    11.00000   -1.50000 
H14C  2    0.092863    0.513938    0.486155    11.00000   -1.50000 
AFIX   0 
C15   1    0.310629    0.555820    0.478777    11.00000    0.04486    0.03436 = 
         0.03890    0.00973   -0.01529   -0.00348 
AFIX  13 
H15A  2    0.297467    0.604924    0.463783    11.00000   -1.20000 
AFIX   0 
C16   1    0.322760    0.557289    0.563011    11.00000    0.09097    0.06268 = 
         0.04856    0.00122   -0.03787   -0.00858 
AFIX 137 
H16A  2    0.290066    0.568163    0.590924    11.00000   -1.50000 
H16B  2    0.349467    0.594741    0.573391    11.00000   -1.50000 
H16C  2    0.336520    0.509905    0.578694    11.00000   -1.50000 
AFIX   0 
C17   1    0.361407    0.539959    0.434387    11.00000    0.03575    0.05740 = 
         0.07121    0.02651   -0.01347   -0.00035 
AFIX 137 
H17A  2    0.376222    0.493308    0.450513    11.00000   -1.50000 
H17B  2    0.387517    0.578469    0.443558    11.00000   -1.50000 
H17C  2    0.353055    0.537924    0.380616    11.00000   -1.50000 
AFIX   0 
C18   1    0.157399    0.733526    0.236896    11.00000    0.02349    0.02634 = 
         0.02539   -0.00011   -0.00175    0.00596 
C19   1    0.188847    0.782752    0.196445    11.00000    0.03088    0.02956 = 
         0.03244    0.00681    0.00266    0.00453 
C20   1    0.171908    0.802288    0.124642    11.00000    0.04849    0.04249 = 
         0.03696    0.01595    0.00043    0.00270 
AFIX  43 
H20A  2    0.192461    0.835707    0.096166    11.00000   -1.20000 
AFIX   0 
C21   1    0.125543    0.773812    0.093939    11.00000    0.05675    0.05856 = 
         0.03407    0.01527   -0.01136    0.00800 
AFIX  43 
H21A  2    0.115351    0.786138    0.044122    11.00000   -1.20000 
AFIX   0 
C22   1    0.094482    0.727744    0.135919    11.00000    0.03798    0.04634 = 
         0.03935    0.00136   -0.01760    0.00466 
AFIX  43 
H22A  2    0.062043    0.710087    0.115391    11.00000   -1.20000 
AFIX   0 
C23   1    0.109536    0.706391    0.207891    11.00000    0.02527    0.03453 = 
         0.03159    0.00018   -0.00311    0.00700 
C24   1    0.239465    0.817536    0.227136    11.00000    0.03053    0.03466 = 
         0.03883    0.00946    0.00199   -0.00435 
AFIX  13 
H24A  2    0.245691    0.797897    0.278792    11.00000   -1.20000 
AFIX   0 
C25   1    0.233120    0.900194    0.233555    11.00000    0.04828    0.03657 = 
         0.06884    0.00777    0.00411   -0.00596 
AFIX 137 
H25A  2    0.229278    0.921150    0.183220    11.00000   -1.50000 
H25B  2    0.264646    0.920773    0.258062    11.00000   -1.50000 
H25C  2    0.201389    0.911379    0.263476    11.00000   -1.50000 
AFIX   0 
C26   1    0.288033    0.798969    0.179225    11.00000    0.03885    0.04917 = 
         0.05207    0.01557    0.00789    0.00050 
AFIX 137 
H26A  2    0.290919    0.746189    0.174135    11.00000   -1.50000 
H26B  2    0.320223    0.817901    0.203438    11.00000   -1.50000 
H26C  2    0.284137    0.820895    0.129345    11.00000   -1.50000 
AFIX   0 
C27   1    0.073199    0.656071    0.252113    11.00000    0.02597    0.04568 = 
         0.03982    0.00395   -0.00541   -0.00403 
AFIX  13 
H27A  2    0.091977    0.642302    0.299590    11.00000   -1.20000 
AFIX   0 
C28   1    0.060262    0.587088    0.209656    11.00000    0.03660    0.04461 = 
         0.06819   -0.00124   -0.00549   -0.00664 
AFIX 137 
H28A  2    0.040759    0.599158    0.163605    11.00000   -1.50000 
H28B  2    0.038265    0.555516    0.241286    11.00000   -1.50000 
H28C  2    0.093392    0.561951    0.196605    11.00000   -1.50000 
AFIX   0 
C29   1    0.021024    0.695495    0.273676    11.00000    0.03259    0.07373 = 
         0.07496   -0.01500    0.01263   -0.00581 
AFIX 137 
H29A  2    0.029527    0.739841    0.301576    11.00000   -1.50000 
H29B  2   -0.000812    0.663581    0.305158    11.00000   -1.50000 
H29C  2    0.001291    0.708050    0.227960    11.00000   -1.50000 
AFIX   0 
C31   1    0.294599    0.637204    0.289770    11.00000    0.02385    0.02545 = 
         0.02837    0.00777    0.00295    0.00599 
C32   1    0.324860    0.686096    0.329940    11.00000    0.02850    0.02765 = 
         0.03733    0.00612   -0.00128    0.00484 
F32   4    0.300680    0.726144    0.385142    11.00000    0.04194    0.03542 = 
         0.04991   -0.01146   -0.00243    0.00235 
C33   1    0.378207    0.696841    0.319047    11.00000    0.02895    0.03492 = 
         0.05828    0.01197   -0.00893   -0.00319 
F33   4    0.404880    0.745571    0.362461    11.00000    0.04063    0.05482 = 
         0.10024    0.00545   -0.02013   -0.01210 
C34   1    0.405425    0.657877    0.265550    11.00000    0.02225    0.05866 = 
         0.06157    0.02102    0.00218    0.00255 
AFIX  43 
H34A  2    0.442397    0.665483    0.257332    11.00000   -1.20000 
AFIX   0 
C35   1    0.377178    0.606927    0.223769    11.00000    0.03433    0.05910 = 
         0.03961    0.01099    0.01194    0.01828 
AFIX  43 
H35A  2    0.395071    0.578500    0.187078    11.00000   -1.20000 
AFIX   0 
C36   1    0.323219    0.597564    0.235481    11.00000    0.03095    0.04050 = 
         0.02845    0.00833    0.00527    0.00653 
AFIX  43 
H36A  2    0.304681    0.563013    0.205730    11.00000   -1.20000 
AFIX   0 
C40   1    0.026469    0.686977    0.512715    11.00000    0.08005    0.08987 = 
         0.17076   -0.01342    0.05037   -0.01141 
AFIX 137 
H40A  2    0.051483    0.670785    0.473893    11.00000   -1.50000 
H40B  2   -0.010115    0.678395    0.495675    11.00000   -1.50000 
H40C  2    0.032915    0.659839    0.559200    11.00000   -1.50000 
AFIX   0 
C41   1    0.034149    0.764784    0.526768    11.00000    0.04058    0.07490 = 
         0.07043   -0.00450    0.02665   -0.00340 
C42   1    0.067991    0.790609    0.582013    11.00000    0.04404    0.08837 = 
         0.05109    0.01376    0.01542    0.01827 
AFIX  43 
H42   2    0.087014    0.757169    0.612508    11.00000   -1.20000 
AFIX   0 
C43   1    0.074629    0.864267    0.593650    11.00000    0.04443    0.10002 = 
         0.05324   -0.00137    0.00671    0.01121 
AFIX  43 
H43   2    0.098491    0.880392    0.631578    11.00000   -1.20000 
AFIX   0 
C44   1    0.047883    0.913769    0.552201    11.00000    0.04198    0.07734 = 
         0.07331    0.00152    0.01513    0.00473 
AFIX  43 
H44   2    0.052642    0.964192    0.560897    11.00000   -1.20000 
AFIX   0 
C45   1    0.013936    0.889958    0.497663    11.00000    0.04634    0.08434 = 
         0.05672    0.01487    0.00927    0.00866 
AFIX  43 
H45   2   -0.004997    0.924481    0.468376    11.00000   -1.20000 
AFIX   0 
C46   1    0.006407    0.817291    0.483972    11.00000    0.03087    0.10686 = 
         0.05641   -0.00232    0.00962   -0.00164 
AFIX  43 
H46   2   -0.017513    0.802275    0.445630    11.00000   -1.20000 
AFIX   0 
PART  -1 
C50   1    0.558647    0.581571    0.200094    10.50000    0.09477    0.08391 = 
         0.17458    0.01892    0.01756   -0.00532 
AFIX 137 
H50A  2    0.574023    0.580535    0.149471    10.50000   -1.50000 
H50B  2    0.586656    0.572215    0.237223    10.50000   -1.50000 
H50C  2    0.542867    0.629336    0.209482    10.50000   -1.50000 
AFIX  66 
C51   1    0.517163    0.525403    0.206267    10.50000    0.04173    0.03957 = 
         0.14511    0.00276    0.00283    0.00126 
C52   1    0.495004    0.495154    0.141889    10.50000    0.06532    0.06028 = 
         0.08732   -0.00879    0.04612    0.00399 
AFIX  43 
H52A  2    0.506754    0.510501    0.093683    10.50000   -1.20000 
AFIX  65 
C53   1    0.455655    0.442449    0.148044    10.50000    0.07672    0.05478 = 
         0.06227   -0.00699    0.01501   -0.00490 
AFIX  43 
H53A  2    0.440511    0.421775    0.104045    10.50000   -1.20000 
AFIX  65 
C54   1    0.438464    0.419992    0.218577    10.50000    0.05565    0.05193 = 
         0.08524    0.00369    0.01648   -0.01461 
AFIX  43 
H54A  2    0.411570    0.383971    0.222783    10.50000   -1.20000 
AFIX  65 
C55   1    0.460622    0.450241    0.282955    10.50000    0.05927    0.05833 = 
         0.06582    0.00689   -0.00189    0.00289 
AFIX  43 
H55A  2    0.448872    0.434893    0.331161    10.50000   -1.20000 
AFIX  65 
C56   1    0.499971    0.502946    0.276801    10.50000    0.06235    0.06482 = 
         0.09354    0.03449    0.01644    0.01620 
AFIX  43 
H56A  2    0.515115    0.523620    0.320801    10.50000   -1.20000 
PART   0 
  
AFIX   0 
HKLF 4 
  
  
  
  
REM  MRC18123 in Aea2 
REM R1 =  0.0353 for    4906 Fo > 4sig(Fo)  and  0.0454 for all    5630 data 
REM    496 parameters refined using     43 restraints 
  
END 
  
WGHT      0.0427      2.0166 
  
REM Highest difference peak  0.201,  deepest hole -0.192,  1-sigma level  0.034 
Q1    1   0.1835  0.6598  0.3142  11.00000  0.05    0.18 
Q2    1   0.2091  0.6770  0.3085  11.00000  0.05    0.17 
Q3    1   0.2101  0.6037  0.3668  11.00000  0.05    0.17 
Q4    1   0.3160  0.6362  0.3401  11.00000  0.05    0.16 
Q5    1   0.2115  0.5690  0.3051  11.00000  0.05    0.15 
Q6    1   0.2016  0.5702  0.5627  11.00000  0.05    0.15 
Q7    1   0.2495  0.6456  0.2807  11.00000  0.05    0.14 
Q8    1   0.1041  0.6478  0.3425  11.00000  0.05    0.14 
Q9    1   0.0919  0.6804  0.2371  11.00000  0.05    0.13 
Q10   1   0.2903  0.5222  0.4630  11.00000  0.05    0.13 
;
_shelx_res_checksum              97290
####################################################################### 
# 
# This file contains crystal structure data downloaded from the 
# Cambridge Structural Database (CSD) hosted by the Cambridge 
# Crystallographic Data Centre (CCDC).
# 
# Full information about CCDC data access policies and citation 
# guidelines are available at http://www.ccdc.cam.ac.uk/access/V1 
# 
# Audit and citation data items may have been added by the CCDC. 
# Please retain this information to preserve the provenance of 
# this file and to allow appropriate attribution of the data. 
# 
#######################################################################

data_5c-prime
_database_code_depnum_ccdc_archive 'CCDC 1917504'
loop_
_audit_author_name
_audit_author_address
'Andrew White'
;Imperial College London
United Kingdom
;
_audit_update_record             
;
2020-03-24 deposited with the CCDC.	2020-07-21 downloaded from the CCDC.
;

_audit_creation_method           SHELXL-2017/1
_shelx_SHELXL_version_number     2017/1
_chemical_name_systematic        ?
_chemical_name_common            ?
_chemical_melting_point          ?
_chemical_formula_moiety         '0.75(C29 H33 Al F2 N2), 0.25(C29 H34 Al F N2)'
_chemical_formula_sum            'C29 H33.25 Al F1.75 N2'
_chemical_formula_weight         470.05

loop_
_atom_type_symbol
_atom_type_description
_atom_type_scat_dispersion_real
_atom_type_scat_dispersion_imag
_atom_type_scat_source
C C 0.0181 0.0091 'International Tables Vol C Tables 4.2.6.8 and 6.1.1.4'
H H 0.0000 0.0000 'International Tables Vol C Tables 4.2.6.8 and 6.1.1.4'
Al Al 0.2130 0.2455 'International Tables Vol C Tables 4.2.6.8 and 6.1.1.4'
F F 0.0727 0.0534 'International Tables Vol C Tables 4.2.6.8 and 6.1.1.4'
N N 0.0311 0.0180 'International Tables Vol C Tables 4.2.6.8 and 6.1.1.4'

_space_group_crystal_system      orthorhombic
_space_group_IT_number           62
_space_group_name_H-M_alt        'P n m a'
_space_group_name_Hall           '-P 2ac 2n'

_shelx_space_group_comment       
; 
The symmetry employed for this shelxl refinement is uniquely defined 
by the following loop, which should always be used as a source of 
symmetry information in preference to the above space-group names. 
They are only intended as comments. 
;

loop_
_space_group_symop_operation_xyz
'x, y, z'
'-x+1/2, -y, z+1/2'
'-x, y+1/2, -z'
'x+1/2, -y+1/2, -z+1/2'
'-x, -y, -z'
'x-1/2, y, -z-1/2'
'x, -y-1/2, z'
'-x-1/2, y-1/2, z-1/2'

_cell_length_a                   14.5220(4)
_cell_length_b                   20.1046(8)
_cell_length_c                   8.9481(3)
_cell_angle_alpha                90
_cell_angle_beta                 90
_cell_angle_gamma                90
_cell_volume                     2612.47(15)
_cell_formula_units_Z            4
_cell_measurement_temperature    173(2)
_cell_measurement_reflns_used    1603
_cell_measurement_theta_min      4.3730
_cell_measurement_theta_max      73.0640

_exptl_crystal_description       blocks
_exptl_crystal_colour            Colourless
_exptl_crystal_density_meas      ?
_exptl_crystal_density_method    ?
_exptl_crystal_density_diffrn    1.195
_exptl_crystal_F_000             1000
_exptl_transmission_factor_min   ?
_exptl_transmission_factor_max   ?
_exptl_crystal_size_max          0.292
_exptl_crystal_size_mid          0.076
_exptl_crystal_size_min          0.073
_exptl_absorpt_coefficient_mu    0.929
_shelx_estimated_absorpt_T_min   ?
_shelx_estimated_absorpt_T_max   ?
_exptl_absorpt_correction_type   analytical
_exptl_absorpt_correction_T_min  0.850
_exptl_absorpt_correction_T_max  0.939
_exptl_absorpt_process_details   
; 
CrysAlisPro 1.171.38.46 (Rigaku Oxford Diffraction, 2015) 
Analytical numeric absorption correction using a multifaceted crystal 
model based on expressions derived by R.C. Clark & J.S. Reid. 
(Clark, R. C. & Reid, J. S. (1995). Acta Cryst. A51, 887-897) 
Empirical absorption correction using spherical harmonics, 
implemented in SCALE3 ABSPACK scaling algorithm. 
;
_exptl_absorpt_special_details   ?
_diffrn_ambient_temperature      173(2)
_diffrn_radiation_wavelength     1.54184
_diffrn_radiation_type           CuK\a
_diffrn_source                   'Enhance Ultra (Cu) X-ray Source'
_diffrn_measurement_device_type  'Agilent Xcalibur PX Ultra A'
_diffrn_measurement_method       'omega scans'
_diffrn_detector_area_resol_mean 10.4115
_diffrn_reflns_number            5263
_diffrn_reflns_av_unetI/netI     0.0483
_diffrn_reflns_av_R_equivalents  0.0403
_diffrn_reflns_limit_h_min       -17
_diffrn_reflns_limit_h_max       16
_diffrn_reflns_limit_k_min       -24
_diffrn_reflns_limit_k_max       13
_diffrn_reflns_limit_l_min       -6
_diffrn_reflns_limit_l_max       10
_diffrn_reflns_theta_min         4.398
_diffrn_reflns_theta_max         73.777
_diffrn_reflns_theta_full        67.684
_diffrn_measured_fraction_theta_max 0.956
_diffrn_measured_fraction_theta_full 0.985
_diffrn_reflns_Laue_measured_fraction_max 0.956
_diffrn_reflns_Laue_measured_fraction_full 0.985
_diffrn_reflns_point_group_measured_fraction_max 0.956
_diffrn_reflns_point_group_measured_fraction_full 0.985
_reflns_number_total             2598
_reflns_number_gt                2011
_reflns_threshold_expression     'I > 2\s(I)'
_reflns_Friedel_coverage         0.000
_reflns_Friedel_fraction_max     .
_reflns_Friedel_fraction_full    .

_reflns_special_details          
; 
 Reflections were merged by SHELXL according to the crystal 
 class for the calculation of statistics and refinement. 
  
 _reflns_Friedel_fraction is defined as the number of unique 
 Friedel pairs measured divided by the number that would be 
 possible theoretically, ignoring centric projections and 
 systematic absences. 
;

_computing_data_collection       'CrysAlisPro, Rigaku OD'
_computing_cell_refinement       'CrysAlisPro, Rigaku OD'
_computing_data_reduction        'CrysAlisPro, Rigaku OD'
_computing_structure_solution    'SHELXS-2014 (Sheldrick, 2017)'
_computing_structure_refinement  'SHELXL-2017/1 (Sheldrick, 2017)'
_computing_molecular_graphics    'Bruker SHELXTL'
_computing_publication_material  'CIFTAB-2014 (Sheldrick, 2017)'
_refine_special_details          ?
_refine_ls_structure_factor_coef Fsqd
_refine_ls_matrix_type           full
_refine_ls_weighting_scheme      calc
_refine_ls_weighting_details     
'w=1/[\s^2^(Fo^2^)+(0.0740P)^2^+0.2905P] where P=(Fo^2^+2Fc^2^)/3'
_atom_sites_solution_primary     ?
_atom_sites_solution_secondary   ?
_atom_sites_solution_hydrogens   geom
_refine_ls_hydrogen_treatment    constr
_refine_ls_extinction_method     none
_refine_ls_extinction_coef       .
_refine_ls_number_reflns         2598
_refine_ls_number_parameters     173
_refine_ls_number_restraints     0
_refine_ls_R_factor_all          0.0667
_refine_ls_R_factor_gt           0.0491
_refine_ls_wR_factor_ref         0.1419
_refine_ls_wR_factor_gt          0.1245
_refine_ls_goodness_of_fit_ref   1.028
_refine_ls_restrained_S_all      1.028
_refine_ls_shift/su_max          0.001
_refine_ls_shift/su_mean         0.000

loop_
_atom_site_label
_atom_site_type_symbol
_atom_site_fract_x
_atom_site_fract_y
_atom_site_fract_z
_atom_site_U_iso_or_equiv
_atom_site_adp_type
_atom_site_occupancy
_atom_site_site_symmetry_order
_atom_site_calc_flag
_atom_site_refinement_flags_posn
_atom_site_refinement_flags_adp
_atom_site_refinement_flags_occupancy
_atom_site_disorder_assembly
_atom_site_disorder_group
Al1 Al 0.64340(4) 0.250000 0.63488(9) 0.0312(2) Uani 1 2 d S T P . .
F1 F 0.57700(15) 0.250000 0.7842(3) 0.0480(5) Uani 0.75 2 d S T P A 1
N1 N 0.72865(10) 0.17931(8) 0.65032(17) 0.0336(3) Uani 1 1 d . . . . .
C1 C 0.82022(12) 0.18750(11) 0.6578(2) 0.0365(4) Uani 1 1 d . . . . .
C2 C 0.86238(16) 0.250000 0.6540(3) 0.0375(6) Uani 1 2 d S T P . .
H2A H 0.927706 0.250000 0.648294 0.045 Uiso 1 2 calc R U P . .
C3 C 0.88168(15) 0.12760(13) 0.6738(3) 0.0532(6) Uani 1 1 d . . . . .
H3A H 0.871500 0.107034 0.771731 0.080 Uiso 1 1 calc R U . . .
H3B H 0.946204 0.141369 0.665259 0.080 Uiso 1 1 calc R U . . .
H3C H 0.867345 0.095415 0.594928 0.080 Uiso 1 1 calc R U . . .
C4 C 0.68925(13) 0.11370(10) 0.6682(2) 0.0372(4) Uani 1 1 d . . . . .
C5 C 0.66420(15) 0.09203(10) 0.8112(3) 0.0438(5) Uani 1 1 d . . . . .
C6 C 0.61856(17) 0.03122(12) 0.8243(3) 0.0563(6) Uani 1 1 d . . . . .
H6A H 0.600630 0.016242 0.920714 0.068 Uiso 1 1 calc R U . . .
C7 C 0.59858(19) -0.00795(12) 0.7014(4) 0.0650(8) Uani 1 1 d . . . . .
C8 C 0.62671(19) 0.01394(12) 0.5623(4) 0.0634(7) Uani 1 1 d . . . . .
H8A H 0.614770 -0.013198 0.477606 0.076 Uiso 1 1 calc R U . . .
C9 C 0.67216(15) 0.07464(11) 0.5417(3) 0.0481(5) Uani 1 1 d . . . . .
C10 C 0.68762(19) 0.13105(13) 0.9490(3) 0.0542(6) Uani 1 1 d . . . . .
H10A H 0.754220 0.129223 0.966193 0.081 Uiso 1 1 calc R U . . .
H10B H 0.655370 0.111983 1.035111 0.081 Uiso 1 1 calc R U . . .
H10C H 0.668579 0.177432 0.935600 0.081 Uiso 1 1 calc R U . . .
C11 C 0.5501(3) -0.07372(16) 0.7184(6) 0.1039(15) Uani 1 1 d . . . . .
H11A H 0.593386 -0.106834 0.757548 0.156 Uiso 1 1 calc R U . . .
H11B H 0.527022 -0.088351 0.620941 0.156 Uiso 1 1 calc R U . . .
H11C H 0.498433 -0.068772 0.787968 0.156 Uiso 1 1 calc R U . . .
C12 C 0.70231(19) 0.09591(15) 0.3882(3) 0.0598(6) Uani 1 1 d . . . . .
H12A H 0.658432 0.128404 0.348271 0.090 Uiso 1 1 calc R U . . .
H12B H 0.704550 0.057045 0.322215 0.090 Uiso 1 1 calc R U . . .
H12C H 0.763595 0.116153 0.394095 0.090 Uiso 1 1 calc R U . . .
C21 C 0.56397(17) 0.250000 0.4555(3) 0.0346(5) Uani 1 2 d S T P A .
C22 C 0.46827(18) 0.250000 0.4781(3) 0.0376(6) Uani 1 2 d S T P . .
H22A H 0.444459 0.250000 0.576958 0.045 Uiso 1 2 calc R U P A .
C23 C 0.4086(2) 0.250000 0.3587(4) 0.0438(6) Uani 1 2 d S T P A .
F23 F 0.31592(13) 0.250000 0.3856(3) 0.0709(7) Uani 1 2 d S T P . .
C24 C 0.4373(2) 0.250000 0.2137(3) 0.0458(7) Uani 1 2 d S T P . .
H24A H 0.394324 0.250000 0.133705 0.055 Uiso 1 2 calc R U P A .
C25 C 0.5310(3) 0.250000 0.1869(3) 0.0484(7) Uani 1 2 d S T P A .
H25A H 0.553285 0.250000 0.087043 0.058 Uiso 1 2 calc R U P . .
C26 C 0.5929(2) 0.250000 0.3055(3) 0.0439(6) Uani 1 2 d S T P . .
H26A H 0.657040 0.250000 0.284460 0.053 Uiso 1 2 calc R U P A .

loop_
_atom_site_aniso_label
_atom_site_aniso_U_11
_atom_site_aniso_U_22
_atom_site_aniso_U_33
_atom_site_aniso_U_23
_atom_site_aniso_U_13
_atom_site_aniso_U_12
Al1 0.0211(3) 0.0364(4) 0.0360(4) 0.000 -0.0012(3) 0.000
F1 0.0322(10) 0.0616(14) 0.0501(13) 0.000 0.0033(9) 0.000
N1 0.0258(7) 0.0407(8) 0.0345(8) -0.0028(6) -0.0016(6) 0.0029(6)
C1 0.0270(8) 0.0528(11) 0.0296(8) -0.0033(7) -0.0002(6) 0.0070(7)
C2 0.0204(10) 0.0606(16) 0.0315(12) 0.000 0.0009(9) 0.000
C3 0.0349(10) 0.0640(14) 0.0608(13) -0.0052(11) -0.0025(9) 0.0162(9)
C4 0.0314(8) 0.0356(9) 0.0448(11) -0.0030(8) -0.0035(7) 0.0066(7)
C5 0.0401(10) 0.0398(10) 0.0515(11) 0.0049(9) -0.0029(9) 0.0061(8)
C6 0.0486(12) 0.0448(11) 0.0755(16) 0.0150(11) -0.0089(11) 0.0015(9)
C7 0.0596(14) 0.0387(11) 0.097(2) 0.0112(13) -0.0349(14) -0.0008(10)
C8 0.0671(15) 0.0393(11) 0.0838(18) -0.0137(12) -0.0357(14) 0.0098(10)
C9 0.0444(11) 0.0452(10) 0.0549(12) -0.0109(10) -0.0140(9) 0.0136(8)
C10 0.0668(14) 0.0523(12) 0.0437(11) 0.0053(10) 0.0006(10) 0.0061(10)
C11 0.104(3) 0.0535(16) 0.154(4) 0.027(2) -0.067(3) -0.0255(17)
C12 0.0612(14) 0.0680(15) 0.0503(13) -0.0173(12) -0.0078(11) 0.0174(12)
C21 0.0316(12) 0.0347(12) 0.0373(13) 0.000 -0.0008(10) 0.000
C22 0.0343(12) 0.0437(13) 0.0346(13) 0.000 -0.0011(10) 0.000
C23 0.0334(13) 0.0494(15) 0.0485(16) 0.000 -0.0072(12) 0.000
F23 0.0309(9) 0.1146(19) 0.0671(13) 0.000 -0.0093(9) 0.000
C24 0.0547(17) 0.0457(15) 0.0368(15) 0.000 -0.0117(13) 0.000
C25 0.0657(19) 0.0477(15) 0.0319(13) 0.000 0.0056(13) 0.000
C26 0.0394(14) 0.0489(15) 0.0434(15) 0.000 0.0077(12) 0.000

_geom_special_details            
; 
 All esds (except the esd in the dihedral angle between two l.s. planes) 
 are estimated using the full covariance matrix.  The cell esds are taken 
 into account individually in the estimation of esds in distances, angles 
 and torsion angles; correlations between esds in cell parameters are only 
 used when they are defined by crystal symmetry.  An approximate (isotropic) 
 treatment of cell esds is used for estimating esds involving l.s. planes. 
;

loop_
_geom_bond_atom_site_label_1
_geom_bond_atom_site_label_2
_geom_bond_distance
_geom_bond_site_symmetry_2
_geom_bond_publ_flag
Al1 F1 1.648(2) . ?
Al1 N1 1.8899(16) . ?
Al1 N1 1.8900(16) 7_565 ?
Al1 C21 1.976(3) . ?
N1 C1 1.342(2) . ?
N1 C4 1.447(3) . ?
C1 C2 1.398(2) . ?
C1 C3 1.506(3) . ?
C4 C9 1.399(3) . ?
C4 C5 1.400(3) . ?
C5 C6 1.396(3) . ?
C5 C10 1.500(3) . ?
C6 C7 1.384(4) . ?
C7 C8 1.381(5) . ?
C7 C11 1.506(4) . ?
C8 C9 1.400(4) . ?
C9 C12 1.504(4) . ?
C21 C22 1.404(4) . ?
C21 C26 1.407(4) . ?
C22 C23 1.375(4) . ?
C23 C24 1.363(5) . ?
C23 F23 1.367(4) . ?
C24 C25 1.382(5) . ?
C25 C26 1.391(5) . ?

loop_
_geom_angle_atom_site_label_1
_geom_angle_atom_site_label_2
_geom_angle_atom_site_label_3
_geom_angle
_geom_angle_site_symmetry_1
_geom_angle_site_symmetry_3
_geom_angle_publ_flag
F1 Al1 N1 108.91(7) . . ?
F1 Al1 N1 108.91(7) . 7_565 ?
N1 Al1 N1 97.53(10) . 7_565 ?
F1 Al1 C21 108.48(12) . . ?
N1 Al1 C21 116.21(7) . . ?
N1 Al1 C21 116.21(7) 7_565 . ?
C1 N1 C4 119.90(16) . . ?
C1 N1 Al1 124.10(14) . . ?
C4 N1 Al1 115.76(11) . . ?
N1 C1 C2 122.91(18) . . ?
N1 C1 C3 119.61(19) . . ?
C2 C1 C3 117.48(18) . . ?
C1 C2 C1 128.0(2) . 7_565 ?
C9 C4 C5 121.2(2) . . ?
C9 C4 N1 119.50(19) . . ?
C5 C4 N1 119.17(18) . . ?
C6 C5 C4 118.2(2) . . ?
C6 C5 C10 119.8(2) . . ?
C4 C5 C10 121.97(19) . . ?
C7 C6 C5 122.1(3) . . ?
C8 C7 C6 118.2(2) . . ?
C8 C7 C11 120.6(3) . . ?
C6 C7 C11 121.1(3) . . ?
C7 C8 C9 122.4(2) . . ?
C4 C9 C8 117.8(2) . . ?
C4 C9 C12 121.8(2) . . ?
C8 C9 C12 120.4(2) . . ?
C22 C21 C26 115.6(3) . . ?
C22 C21 Al1 117.4(2) . . ?
C26 C21 Al1 126.9(2) . . ?
C23 C22 C21 120.8(3) . . ?
C24 C23 F23 117.9(3) . . ?
C24 C23 C22 123.1(3) . . ?
F23 C23 C22 118.9(3) . . ?
C23 C24 C25 117.8(3) . . ?
C24 C25 C26 120.2(3) . . ?
C25 C26 C21 122.4(3) . . ?

_refine_diff_density_max         0.350
_refine_diff_density_min         -0.301
_refine_diff_density_rms         0.051

_shelx_res_file                  
; 
TITL MRC1890 in Pnma 
    MRC1890.res 
    created by SHELXL-2017/1 at 12:50:02 on 18-Jul-2018 
REM Pnma (#62, found as Pbnm in bca setting) 
REM FR-087 
CELL 1.54184  14.521974  20.104606   8.948081  90.0000  90.0000  90.0000 
ZERR    4.00   0.000384   0.000754   0.000311   0.0000   0.0000   0.0000 
LATT  1 
SYMM -x+1/2,-y, z+1/2 
SYMM -x, y+1/2,-z 
SYMM  x+1/2,-y+1/2,-z+1/2 
SFAC C H Al F N 
UNIT 116 133 4 7 8 
TEMP -100 
  
L.S. 6 
FMAP 2 
PLAN 10 
  
ACTA 
  
REM '0.75(C29 H33 Al F2 N2), 0.25(C29 H34 Al F N2)' 
REM 0.75(Al-F), 0.25(Al-H) 
REM C29 H33.25 Al F1.75 N2 
  
REM 25% occupancy Al-H proton not located, so asu 0.125H low, and UNIT 1H low 
  
REM Occupancy of F1 0.33803 when refined freely. Set to 0.375 for simplicity 
  
WGHT    0.074000    0.290500 
FVAR       4.70267 
AL1   3    0.643397    0.250000    0.634882    10.50000    0.02111    0.03642 = 
         0.03602    0.00000   -0.00121    0.00000 
PART   1 
F1    4    0.576995    0.250000    0.784232    10.37500    0.03223    0.06160 = 
         0.05009    0.00000    0.00327    0.00000 
PART   0 
N1    5    0.728651    0.179307    0.650325    11.00000    0.02575    0.04067 = 
         0.03449   -0.00284   -0.00158    0.00290 
C1    1    0.820221    0.187502    0.657754    11.00000    0.02702    0.05280 = 
         0.02958   -0.00329   -0.00023    0.00703 
C2    1    0.862384    0.250000    0.654043    10.50000    0.02043    0.06061 = 
         0.03146    0.00000    0.00092    0.00000 
AFIX  43 
H2A   2    0.927706    0.250000    0.648294    10.50000   -1.20000 
AFIX   0 
C3    1    0.881684    0.127600    0.673821    11.00000    0.03488    0.06400 = 
         0.06083   -0.00517   -0.00249    0.01622 
AFIX 137 
H3A   2    0.871500    0.107034    0.771731    11.00000   -1.50000 
H3B   2    0.946204    0.141369    0.665259    11.00000   -1.50000 
H3C   2    0.867345    0.095415    0.594928    11.00000   -1.50000 
AFIX   0 
C4    1    0.689250    0.113702    0.668175    11.00000    0.03138    0.03560 = 
         0.04476   -0.00305   -0.00351    0.00658 
C5    1    0.664205    0.092028    0.811228    11.00000    0.04011    0.03985 = 
         0.05151    0.00489   -0.00293    0.00610 
C6    1    0.618558    0.031221    0.824317    11.00000    0.04864    0.04479 = 
         0.07545    0.01500   -0.00894    0.00149 
AFIX  43 
H6A   2    0.600630    0.016242    0.920714    11.00000   -1.20000 
AFIX   0 
C7    1    0.598581   -0.007945    0.701370    11.00000    0.05962    0.03868 = 
         0.09674    0.01120   -0.03489   -0.00084 
C8    1    0.626711    0.013942    0.562327    11.00000    0.06712    0.03930 = 
         0.08385   -0.01373   -0.03570    0.00984 
AFIX  43 
H8A   2    0.614770   -0.013198    0.477606    11.00000   -1.20000 
AFIX   0 
C9    1    0.672164    0.074645    0.541723    11.00000    0.04438    0.04516 = 
         0.05489   -0.01094   -0.01403    0.01365 
C10   1    0.687623    0.131049    0.948972    11.00000    0.06675    0.05230 = 
         0.04367    0.00532    0.00056    0.00605 
AFIX 137 
H10A  2    0.754220    0.129223    0.966193    11.00000   -1.50000 
H10B  2    0.655370    0.111983    1.035111    11.00000   -1.50000 
H10C  2    0.668579    0.177432    0.935600    11.00000   -1.50000 
AFIX   0 
C11   1    0.550126   -0.073716    0.718447    11.00000    0.10447    0.05346 = 
         0.15381    0.02699   -0.06749   -0.02548 
AFIX 137 
H11A  2    0.593386   -0.106834    0.757548    11.00000   -1.50000 
H11B  2    0.527022   -0.088351    0.620941    11.00000   -1.50000 
H11C  2    0.498433   -0.068772    0.787968    11.00000   -1.50000 
AFIX   0 
C12   1    0.702311    0.095914    0.388208    11.00000    0.06117    0.06801 = 
         0.05035   -0.01733   -0.00778    0.01736 
AFIX 137 
H12A  2    0.658432    0.128404    0.348271    11.00000   -1.50000 
H12B  2    0.704550    0.057045    0.322215    11.00000   -1.50000 
H12C  2    0.763595    0.116153    0.394095    11.00000   -1.50000 
AFIX   0 
C21   1    0.563968    0.250000    0.455528    10.50000    0.03165    0.03467 = 
         0.03734    0.00000   -0.00077    0.00000 
C22   1    0.468271    0.250000    0.478073    10.50000    0.03435    0.04374 = 
         0.03465    0.00000   -0.00111    0.00000 
AFIX  43 
H22A  2    0.444459    0.250000    0.576958    10.50000   -1.20000 
AFIX   0 
C23   1    0.408624    0.250000    0.358741    10.50000    0.03344    0.04938 = 
         0.04845    0.00000   -0.00719    0.00000 
F23   4    0.315920    0.250000    0.385566    10.50000    0.03091    0.11457 = 
         0.06713    0.00000   -0.00933    0.00000 
C24   1    0.437327    0.250000    0.213712    10.50000    0.05474    0.04571 = 
         0.03682    0.00000   -0.01169    0.00000 
AFIX  43 
H24A  2    0.394324    0.250000    0.133705    10.50000   -1.20000 
AFIX   0 
C25   1    0.531046    0.250000    0.186888    10.50000    0.06567    0.04769 = 
         0.03191    0.00000    0.00563    0.00000 
AFIX  43 
H25A  2    0.553285    0.250000    0.087043    10.50000   -1.20000 
AFIX   0 
C26   1    0.592919    0.250000    0.305501    10.50000    0.03945    0.04887 = 
         0.04339    0.00000    0.00772    0.00000 
AFIX  43 
H26A  2    0.657040    0.250000    0.284460    10.50000   -1.20000 
  
AFIX   0 
HKLF 4 
  
  
  
  
REM  MRC1890 in Pnma 
REM R1 =  0.0491 for    2011 Fo > 4sig(Fo)  and  0.0667 for all    2598 data 
REM    173 parameters refined using      0 restraints 
  
END 
  
WGHT      0.0740      0.2909 
  
REM Highest difference peak  0.350,  deepest hole -0.301,  1-sigma level  0.051 
Q1    1   0.5991  0.2500  0.5267  10.50000  0.05    0.35 
Q2    1   0.7149  0.2500  0.3339  10.50000  0.05    0.32 
Q3    1   0.6952  0.2013  0.6333  11.00000  0.05    0.22 
Q4    1   0.6797  0.0985  0.6016  11.00000  0.05    0.21 
Q5    1   0.4209  0.2500  0.5644  10.50000  0.05    0.21 
Q6    1   0.7546  0.1831  0.6480  11.00000  0.05    0.21 
Q7    1   0.6961  0.1382  0.6600  11.00000  0.05    0.20 
Q8    1   0.6005  0.0182  0.7468  11.00000  0.05    0.20 
Q9    1   0.6606  0.0518  0.8261  11.00000  0.05    0.20 
Q10   1   0.7192  0.1713  0.9370  11.00000  0.05    0.19 
;
_shelx_res_checksum              69204
